# Supplementary material for: Evaluating the Antioxidant Properties of the Ancient-Crop Tef (Eragrostis tef) Grain Extracts in THP-1 Monocytes
Source: Antioxidants (Basel). 2023 Aug 4;12(8):1561. doi: 10.3390/antiox12081561 (PMC10451390; doi:10.3390/antiox12081561)
Supplement: Supplementary file 1 [file antioxidants-12-01561-s001.zip › Table S1.xlsx]

## Sheet: Comparison of 11 files
Table S1. Feature lists of HRESIMS data of tef fractions individually analyzed using MZmine 2.53. The feature lists were aligned using a custom-written Python program. The results of the Python software were then formatted and sorted to list features that occurred primarily in the active samples The brown columns are Brown-tef extracts, light yellow is Ivory-tef extracts, and the pink were methan…
	ABCDs	A	B	C	D	E	F	G	H	I	J	K	Comp_RT	Comp_MZ	A_R1	A_R2	A_R3	A_Area	A_RT	A_MZ	B_R1	B_R2	B_R3	B_Area	B_RT	B_MZ	C_R1	C_R2	C_R3	C_Area	C_RT	C_MZ	D_R1	D_R2	D_R3	D_Area	D_RT	D_MZ	E_R1	E_R2	E_R3	E_Area	E_RT	E_MZ	F_R1	F_R2	F_R3	F_Area	F_RT
11472	ACDG	1		1	1			1					5.76511	351.253	18298			11400000	5.76511	351.253							16874			4.68131e+06	5.752	351.253	18743			1.89777e+06	5.76496	351.253
4887	ACDG	1		1	1			1					4.30866	273.185	7658			3.52735e+06	4.30866	273.185							6844			3.08967e+06	4.31151	273.185	8034			2.96219e+06	4.32989	273.185
6208	ACDG	1		1	1			1					1.66186	285.897	9864			2.45114e+06	1.66186	285.897							8643			1.78891e+06	1.7445	285.897	9957			1.74073e+06	1.65511	285.897
11951	ACDG	1		1	1			1					4.06493	358.222	19007			1.6855e+06	4.06493	358.222							17527			1.80026e+06	4.07929	358.222	19517			2.45183e+06	4.07201	358.222
3631	ACDG	1		1	1			1					1.68066	256.894	5724			1.20391e+06	1.68066	256.894							5297			1.40553e+06	1.76491	256.893	6143			1.46316e+06	1.63196	256.893
30704	ACDG	1		1	1			1					7.35501	846.575	45653			273051	7.35501	846.575							46648			1.73045e+06	7.30065	846.576	52882			1.6706e+06	7.26869	846.576
10896	ACDG	1		1	1			1					6.01486	342.304	17417			1.6471e+06	6.01486	342.304							16029			916096	6.01962	342.305	17896			794940	5.98747	342.305
29208	ACDG	1		1	1			1					7.31777	730.475	43565			465528	7.31777	730.475							42597			1.19465e+06	7.3244	730.475	47256			1.33599e+06	7.31316	730.475
586	ACDG	1		1	1			1					0.498698	210.115	868			896987	0.498698	210.115							842			208461	0.475081	210.115	964			1.77819e+06	0.5107	210.114
26335	ACDG	1		1	1			1					8.64511	639.541	39896			2.22827e+06	8.64511	639.541							37801			167103	8.684	639.54	41423	41422		84382.9	8.68068	639.541
4147	ACDG	1		1	1			1					6.4153	263.24	6501			781321	6.4153	263.24							5937			706906	6.45259	263.24	6868			528999	6.45919	263.24
17698	ACDG	1		1	1			1					1.32674	450.112	27856			119317	1.32674	450.112							26106			335633	1.32674	450.111	29038			1.51289e+06	1.31932	450.112
30993	ACDG	1		1	1			1					9.90127	871.743	46088			228053	9.90127	871.743							47634			453633	9.93409	871.743	54014			667243	9.93661	871.743
26644	ACDG	1		1	1			1					7.75062	648.418	40292			257359	7.75062	648.418							38181			253403	7.75924	648.418	41903			534639	7.75808	648.418
19994	ACDG	1		1	1			1					2.5004	492.123	31313			34498.1	2.5004	492.123							29240			437588	2.50809	492.123	32516			393392	2.49805	492.123
1147	ACDG	1		1	1			1					3.59011	221.084	1703			137753	3.59011	221.084							1785			333480	3.60771	221.084	2139			355432	3.63208	221.084
24841	ACDG	1		1	1			1					6.25478	599.274	38025			511264	6.25478	599.274							35675			119371	6.24735	599.275	39170			94073.4	6.22003	599.275
4724	ACDG	1		1	1			1					6.73727	271.169	7427			384237	6.73727	271.169							6654			117635	6.7189	271.169	7817			124985	6.70358	271.169
18399	ACDG	1		1	1			1					2.5856	463.124	28843			49700.9	2.5856	463.124							26997			159155	2.56581	463.124	30085			392281	2.57836	463.124
4345	ACDG	1		1	1			1					4.88317	266.874	6847			413959	4.88317	266.874							6255			42741.2	4.96882	266.874	7294			7702.32	4.94165	266.874
16871	ACDG	1		1	1			1					0.131412	433.818	26702			238127	0.131412	433.818							24874			86797.8	0.22367	433.818	27524			113668	0.223175	433.817
11006	ACDG	1		1	1			1					2.71512	344.228	17570			201162	2.71512	344.228							16239			92567.7	2.77123	344.228	18103			134917	2.73157	344.228
21835	ACDG	1		1	1			1					1.63712	525.721	33943			128253	1.63712	525.721							31718			194823	1.67486	525.721	35106			61779	1.65511	525.721
4010	ACDG	1		1	1			1					1.04371	261.87	6302			220692	1.04371	261.87							5741	5740		57586.3	1.12526	261.87	6673			28678.2	1.11504	261.87
12266	ACDG	1		1	1			1					1.26561	362.793	19592			180779	1.26561	362.793							18043			45006.5	1.21667	362.793	20118	20117		26483.8	1.25184	362.793
294	ACDG	1		1	1			1					5.62179	204.967	464	466	465	49742.8	5.62179	204.967							409			156400	5.7032	204.967	463			39473.7	5.71677	204.967
8762	ACDG	1		1	1			1					3.71726	315.257	14041			65054.8	3.71726	315.257							12566			114275	3.74361	315.257	14217			65024	3.72306	315.257
26471	ACDDG	1		1	1			1					2.5856	644.211	40071			63765.5	2.5856	644.211							37986			97501.8	2.58957	644.211	41639			66661.9	2.60488	644.213
1843	ACDG	1		1	1			1					3.47933	231.9	2749			20653.6	3.47933	231.9							2867			19407.2	3.42154	231.9	3398			150730	3.40322	231.9
7436	ACDDG	1		1	1			1					4.90289	299.222	11837			7289.42	4.90289	299.222							10402			144035	4.9904	299.222	11886			26888.2	4.94165	299.221
26646	ACDG	1		1	1			1					7.00634	648.425	40294			27961.5	7.00634	648.425							38184			110015	7.08528	648.426	41913			34086.8	6.91674	648.425
29227	ACDG	1		1	1			1					7.56881	731.474	43585			67003.1	7.56881	731.474							42674	42675		37426.3	7.55364	731.472	47350			30035.9	7.55194	731.473
4879	ACDG	1		1	1			1					4.90289	272.942	7649	7647	7648	34361.5	4.90289	272.942							6832			8675.89	4.84206	272.942	8009	8010		54226.5	4.96233	272.942
24485	ACDGG	1		1	1			1					8.54789	589.412	37570			49720.4	8.54789	589.412							35148			7532.2	8.64335	589.411	38671			30459.5	8.55335	589.413
13475	ACDDG	1		1	1			1					6.3431	380.819	21522	21538		13987.5	6.3431	380.819							19952	19964	19951	41978.3	6.24735	380.819	22137	22135	22136	12407.6	6.36398	380.819
6870	ACDG	1		1	1			1					6.3431	293.248	10983			7378.07	6.3431	293.248							9616	9615		36306.5	6.38585	293.248	11093	11092		21010.6	6.31102	293.247
21090	ACDGG	1		1	1			1					7.54729	510.399	32893			26143.5	7.54729	510.399							30690			24821.7	7.53447	510.397	34026			3864.98	7.54638	510.397
11351	ACDG	1		1	1			1					7.31034	349.273	18140			21402.5	7.31034	349.273							16725			28452.2	7.30065	349.273	18621			3095.94	7.25059	349.273
30417	ACD	1		1	1								7.36171	828.55	45225			6.70355e+06	7.36171	828.55							46026			25000000	7.42872	828.55	52140			26000000	7.43042	828.55
30295	ACD	1		1	1								7.97724	818.588	45039			2.85542e+06	7.97724	818.588							45637			14100000	7.96169	818.589	51683			36300000	8.0043	818.587
30433	ACD	1		1	1								7.36171	829.557	45250			1.81021e+06	7.36171	829.557							46064			8.03898e+06	7.40973	829.557	52174			15200000	7.43042	829.552
2921	ACD	1		1	1								1.61622	248.863	4549			8.61094e+06	1.61622	248.863							4435			4.54356e+06	1.52635	248.863	5139			5.76449e+06	1.65511	248.863
30186	ACD	1		1	1								8.1518	810.518	44901			2.93268e+06	8.1518	810.518							45437			5.93409e+06	8.16723	810.518	51428			6.76044e+06	8.24508	810.519
30303	ACD	1		1	1								7.97724	819.582	45051			401704	7.97724	819.582							45684			2.41621e+06	7.95565	819.583	51758			6.31449e+06	8.0435	819.582
29893	ACD	1		1	1								8.51062	786.539	44523			830274	8.51062	786.539							44731			2.94277e+06	8.54257	786.539	50470			3.8246e+06	8.54061	786.539
30313	ACD	1		1	1								6.29899	820.498	45067			11876.8	6.29899	820.498							45704			2.15185e+06	6.33921	820.497	51778			4.9099e+06	6.35698	820.498
30098	ACD	1		1	1								8.24256	802.534	44768			194371	8.24256	802.534							45210			2.47423e+06	8.16723	802.536	51081			4.06538e+06	8.15805	802.536
1591	ACD	1		1	1								0.0205224	228.019	2384			2.27808e+06	0.0205224	228.019							2634			1.95999e+06	0.0859389	228.019	3023			1.91814e+06	0.00735167	228.019
25282	ACD	1		1	1								6.28718	611.435	38597			5.16564e+06	6.28718	611.435							36294			530257	6.24735	611.438	39825			432471	6.26567	611.438
30418	ACD	1		1	1								7.48263	828.561	45227			764378	7.48263	828.561							46027			2.86862e+06	7.40973	828.561	52142			2.24019e+06	7.43042	828.562
29298	ACD	1		1	1								5.65704	736.442	43700	43699		66988.1	5.65704	736.442							42912			2.15714e+06	5.63972	736.441	47675			3.41849e+06	5.61005	736.441
4437	ACD	1		1	1								4.88317	267.195	7013			1.4813e+06	4.88317	267.195							6379			1.73614e+06	4.89151	267.196	7412			2.03585e+06	4.89201	267.196
2284	ACD	1		1	1								4.95051	239.128	3436			453842	4.95051	239.128							3470			3.14915e+06	4.9904	239.128	4013			1.29975e+06	4.94165	239.128
29839	ACD	1		1	1								5.14296	778.443	44455			667282	5.14296	778.443							44470			1.01276e+06	5.15577	778.44	50073			3.1582e+06	5.22746	778.445
29831	ACD	1		1	1								5.32379	776.436	44447			259155	5.32379	776.436							44412			1.85739e+06	5.3083	776.436	49992			2.68324e+06	5.37107	776.436
16637	ACD	1		1	1								7.48263	430.349	26331			2.43771e+06	7.48263	430.349							24527			678115	7.51072	430.347	27091			647152	7.56418	430.347
28299	ACD	1		1	1								8.30621	695.559	42345			695051	8.30621	695.559							40653			1.71222e+06	8.33009	695.559	44826			1.03482e+06	8.29853	695.559
30543	ACD	1		1	1								8.81692	836.615	45410			215783	8.81692	836.615							46315			1.71052e+06	8.80078	836.614	52465			1.48186e+06	8.79321	836.614
25274	ACD	1		1	1								6.28122	611.42	38586			2.63968e+06	6.28122	611.42							36281			321831	6.24735	611.42	39815			266794	6.26567	611.42
29485	ACD	1		1	1								5.55315	748.44	43955			218596	5.55315	748.44							43488			1.25224e+06	5.54159	748.441	48470			1.71059e+06	5.57448	748.441
27167	ACD	1		1	1								5.62179	664.392	40912			370631	5.62179	664.392							38998			779127	5.60611	664.393	42850			2.01066e+06	5.57448	664.392
29925	ACD	1		1	1								7.31777	789.524	44572			234269	7.31777	789.524							44793			1.46976e+06	7.30065	789.526	50559			1.41214e+06	7.25631	789.524
18022	ACD	1		1	1								7.8587	456.374	28325			2.15238e+06	7.8587	456.374							26587			641058	7.83051	456.373	29592			196240	7.84133	456.374
30348	ACD	1		1	1								5.65704	822.515	45113			129381	5.65704	822.515							45788			636999	5.68931	822.515	51882			2.14865e+06	5.71677	822.512
18018	ACD	1		1	1								7.88951	456.363	28320			2.02231e+06	7.88951	456.363							26581			499212	7.83051	456.362	29580			368272	7.84133	456.363
27233	ACD	1		1	1								5.88995	666.398	40998			1.262e+06	5.88995	666.398							39093			258275	5.93171	666.399	42967			1.25822e+06	5.95974	666.399
27163	ACD	1		1	1								5.64952	664.376	40905			360095	5.64952	664.376							38989			701961	5.58441	664.376	42826			1.66016e+06	5.60261	664.376
10869	ACD	1		1	1								4.30866	342.232	17376			296824	4.30866	342.232							15997			1.23345e+06	4.35843	342.232	17853			1.15582e+06	4.37629	342.232
15367	ACD	1		1	1								5.09494	410.231	24338			1.99617e+06	5.09494	410.231							22807			457769	5.15577	410.231	25067			138388	5.10815	410.231
12775	ACD	1		1	1								4.95051	370.258	20340	20360	20338	126961	4.95051	370.258							18800			1.13755e+06	4.9904	370.259	20918			1.31615e+06	5.01148	370.259
8938	ACD	1		1	1								6.16767	317.201	14335			1.48977e+06	6.16767	317.201							12786			910263	6.17518	317.202	14523			138107	6.14851	317.201
22035	ACD	1		1	1								7.75062	530.413	34212			1.13549e+06	7.75062	530.413							31945			933596	7.79389	530.412	35368			380574	7.7996	530.412
26522	ACD	1		1	1								9.07056	645.464	40140			665058	9.07056	645.464							38038			1.04487e+06	9.10472	645.464	41729			696050	9.13164	645.464
29291	ACD	1		1	1								4.48897	736.404	43691			6062.1	4.48897	736.404							42904			636238	4.5326	736.405	47649			1.71859e+06	4.53174	736.405
13085	ACD	1		1	1								4.90289	374.285	20891			619388	4.90289	374.285							19376			730586	4.87006	374.287	21540			1.0036e+06	4.89201	374.286
29855	ACD	1		1	1								5.51242	780.477	44479			514128	5.51242	780.477							44588			760481	5.41531	780.478	50229			1.00439e+06	5.47935	780.478
16680	ACD	1		1	1								7.52646	431.352	26398			677104	7.52646	431.352							24563			605659	7.51072	431.354	27134			991296	7.48314	431.354
29240	ACD	1		1	1								7.53317	732.492	43608			143206	7.53317	732.492							42729			968085	7.59698	732.492	47420			1.11177e+06	7.60538	732.492
28959	ACD	1		1	1								5.47791	720.436	43207			128050	5.47791	720.436							42015			798016	5.48826	720.437	46509			1.26304e+06	5.50755	720.437
30060	ACD	1		1	1								5.41471	798.477	44721			112459	5.41471	798.477							45073			914044	5.40041	798.478	50933			1.11926e+06	5.37777	798.477
29058	ACD	1		1	1								5.31709	723.421	43357			234409	5.31709	723.421							42209			897875	5.25318	723.422	46719			1.01224e+06	5.27629	723.421
17393	ACCDD	1		1	1								7.28764	444.332	27432			2.05504e+06	7.28764	444.332							25633			62198.5	7.25892	444.33	28454			3570.26	7.33433	444.33
26040	ACD	1		1	1								8.29349	632.422	39520			110255	8.29349	632.422							37324			707400	8.30151	632.424	40989			1.25338e+06	8.28585	632.422
27889	ACD	1		1	1								8.33001	684.524	41813			332832	8.33001	684.524							40010			1.00301e+06	8.25999	684.524	44083			659752	8.23956	684.524
7528	ACD	1		1	1								4.62483	300.201	11962	11961		59828.8	4.62483	300.201							10526			1.43115e+06	4.6883	300.202	12027	12028		496768	4.61745	300.202
29630	ACDD	1		1	1								5.56059	761.441	44161			7510.99	5.56059	761.441							43907			775843	5.53489	761.443	49179			1.17615e+06	5.56021	761.443
27830	ACD	1		1	1								8.1518	683.443	41730			532388	8.1518	683.443							39923			1.16792e+06	8.13918	683.444	43977			237730	8.11755	683.443
30963	ACD	1		1	1								6.03269	867.567	46036			131806	6.03269	867.567							47477			657835	6.06326	867.567	53839			1.14009e+06	5.98747	867.567
28045	ACD	1		1	1								8.81692	688.563	42002			706586	8.81692	688.563							40231			812602	8.81434	688.566	44367			399676	8.83641	688.562
30888	ACD	1		1	1								8.30621	860.599	45920			370496	8.30621	860.599							47202			659374	8.24772	860.6	53512			877597	8.24508	860.599
8340	ACD	1		1	1								5.04699	310.213	13425			55642.8	5.04699	310.213							11948			934175	5.11366	310.213	13499			906595	5.10815	310.213
24326	ACD	1		1	1								3.94884	585.332	37310			435425	3.94884	585.332							34830			635050	3.92221	585.332	38384			820063	3.94018	585.332
9712	ACD	1		1	1								8.06068	328.214	15563			1.41498e+06	8.06068	328.214							14084			335965	8.12668	328.214	15836			137970	7.96479	328.214
29942	ACDD	1		1	1								7.97724	790.528	44590			238267	7.97724	790.528							44812	44810		293479	8.0039	790.529	50595	50594		1.3401e+06	7.95905	790.529
16842	ACDD	1		1	1								7.28764	433.293	26648			1.71003e+06	7.28764	433.293							24822	24823		118940	7.19855	433.294	27453	27452		35342.1	7.34087	433.293
27200	ACD	1		1	1								5.65704	665.387	40951			215149	5.65704	665.387							39056			522047	5.59186	665.388	42915			1.12276e+06	5.61005	665.388
16958	ACD	1		1	1								7.5037	435.315	26843			776300	7.5037	435.315							25006			469448	7.4979	435.313	27677			543297	7.56418	435.313
22274	ACD	1		1	1								6.42073	535.364	34551			853706	6.42073	535.364							32233			544795	6.38585	535.364	35661			383641	6.40455	535.364
29199	ACD	1		1	1								5.03328	730.433	43552			105682	5.03328	730.433							42581			930233	5.02463	730.433	47233			712425	5.01148	730.433
17449	ACD	1		1	1								7.76359	445.363	27532			439568	7.76359	445.363							25741			416949	7.74094	445.362	28585			848470	7.75175	445.362
28848	ACD	1		1	1								5.57388	716.443	43035			146002	5.57388	716.443							41729			485269	5.59186	716.443	46209			1.04422e+06	5.60261	716.441
30169	ACD	1		1	1								7.5037	808.594	44878			581623	7.5037	808.594							45400			572404	7.42872	808.591	51369			511610	7.43042	808.591
19632	ACD	1		1	1								7.90307	484.406	30740			1.30308e+06	7.90307	484.406							28645			235538	7.84908	484.405	31859			121247	7.87607	484.405
25681	ACD	1		1	1								9.47162	622.505	39088			895323	9.47162	622.505							36859			503470	9.47126	622.505	40425			252325	9.45838	622.505
7991	ACD	1		1	1								4.53665	305.175	12869			416233	4.53665	305.175							11323			702483	4.5326	305.175	12879			491005	4.63621	305.175
29340	ACD	1		1	1								6.69874	739.46	43766	43765		114961	6.69874	739.46							43080			600543	6.7189	739.459	47939			884723	6.73491	739.459
2062	ACDD	1		1	1								8.6803	235.166	3058			884555	8.6803	235.166							3134			457850	8.76753	235.167	3618			245335	8.72126	235.166
22518	ACD	1		1	1								4.95051	540.348	34883			1.0898e+06	4.95051	540.348							32496			199132	4.91966	540.35	35901			286575	4.91356	540.351
30452	ACD	1		1	1								7.26749	831.582	45276			449291	7.26749	831.582							46115			570555	7.20526	831.583	52218			553912	7.25631	831.583
18462	ACD	1		1	1								8.83012	464.38	28930			481483	8.83012	464.38							27080			472320	8.81434	464.38	30174			609596	8.80663	464.379
24318	ACD	1		1	1								3.88991	585.316	37301			390242	3.88991	585.316							34827			513062	3.92221	585.316	38380			659760	3.94018	585.316
8364	ACD	1		1	1								6.89016	310.838	13455			664163	6.89016	310.838							11975			602346	6.79948	310.838	13522			287309	6.82793	310.837
25723	ACD	1		1	1								8.15848	623.474	39144			1.04023e+06	8.15848	623.474							36886			280938	8.17951	623.473	40484			231914	8.17567	623.472
27812	ACD	1		1	1								8.24964	682.546	41704			151850	8.24964	682.546							39904			856289	8.28901	682.542	43958			500373	8.25751	682.542
27715	ACD	1		1	1								5.24006	680.379	41587			233410	5.24006	680.379							39759			507343	5.25318	680.379	43769			750913	5.2349	680.379
9837	ACD	1		1	1								2.5004	329.914	15728			463173	2.5004	329.914							14264			191466	2.54956	329.914	16034			818724	2.43948	329.914
23733	ACD	1		1	1								7.14328	568.43	36498			483391	7.14328	568.43							33997			583757	7.21776	568.429	37486			393952	7.17409	568.427
28468	ACD	1		1	1								5.12947	702.4	42555			146584	5.12947	702.4							40950			428968	5.12763	702.399	45243			838771	5.14285	702.4
16677	ACD	1		1	1								8.64511	431.346	26395			158252	8.64511	431.346							24559			267618	8.58077	431.347	27130			932761	8.55335	431.348
28982	ACD	1		1	1								4.95051	721.414	43248	43247		116337	4.95051	721.414							42042			502812	4.87006	721.415	46536			736186	4.86402	721.414
29862	ACD	1		1	1								5.55315	781.47	44488			166134	5.55315	781.47							44624			315408	5.48826	781.471	50280			869955	5.50755	781.471
26186	ACD	1		1	1								6.9333	636.386	39698			145297	6.9333	636.386							37558			408511	7.02945	636.388	41211			775846	6.91674	636.388
29316	ACD	1		1	1								6.02051	736.484	43730			29855	6.02051	736.484							42939			617107	6.02705	736.481	47719			645913	5.99417	736.484
25715	ACD	1		1	1								9.47162	623.425	39133			113177	9.47162	623.425							36877			547269	9.47126	623.424	40475			631939	9.42027	623.426
26354	ACD	1		1	1								9.32488	640.459	39920			151402	9.32488	640.459							37811			646306	9.29627	640.459	41437			493345	9.2955	640.459
14023	ACD	1		1	1								6.32569	390.29	22386			36815.2	6.32569	390.29							20845			708422	6.40503	390.289	23057			534913	6.41086	390.29
5539	ACD	1		1	1								2.60277	280.179	8664			689675	2.60277	280.179							7744			355093	2.60799	280.179	9014			230550	2.62377	280.179
17635	ACD	1		1	1								0.0470994	448.786	27772			325402	0.0470994	448.786							26028			445530	0.138751	448.785	28966			503769	0.138118	448.785
11116	ACD	1		1	1								4.90289	346.01	17743			464019	4.90289	346.01							16415			612113	4.91966	346.009	18302			168293	4.89201	346.01
28589	ACD	1		1	1								5.36601	705.41	42709			229228	5.36601	705.41							41160			478532	5.30085	705.41	45509			536069	5.27629	705.41
28146	ACD	1		1	1								8.51062	691.497	42130			632631	8.51062	691.497							40357			401593	8.54257	691.497	44511			209434	8.54061	691.497
22284	ACD	1		1	1								8.29349	535.367	34563			517203	8.29349	535.367							32248			461259	8.28901	535.367	35677			254039	8.28585	535.367
28172	ACD	1		1	1								5.42141	692.426	42178			139951	5.42141	692.426							40395			640694	5.45027	692.423	44582			449492	5.43914	692.427
13039	ACD	1		1	1								5.14296	373.279	20824			270146	5.14296	373.279							19303			324997	5.12763	373.279	21443			617461	5.13615	373.278
18617	ACD	1		1	1								2.41802	468.236	29189			529400	2.41802	468.236							27283			143212	2.33684	468.236	30490			532181	2.40084	468.236
26667	ACD	1		1	1								9.28209	648.499	40320			112015	9.28209	648.499							38214			654305	9.27467	648.499	41963			436335	9.26651	648.499
21571	ACD	1		1	1								4.93733	520.34	33578			850876	4.93733	520.34							31325			241509	4.94064	520.338	34676			110253	4.91356	520.34
27018	ACD	1		1	1								8.94969	658.535	40737			255364	8.94969	658.535							38755			612810	8.94598	658.537	42590			326375	8.96701	658.537
28258	ACD	1		1	1								6.86899	694.422	42292			142339	6.86899	694.422							40517			476190	6.85181	694.422	44699			557305	6.86431	694.422
940	ACD	1		1	1								5.09494	216.123	1373			352451	5.09494	216.123							1413			451645	5.15577	216.123	1641			359132	5.13615	216.123
25759	ACD	1		1	1								9.40335	624.435	39185			109743	9.40335	624.435							36914			489045	9.39885	624.435	40510			526515	9.42027	624.435
10304	ACD	1		1	1								6.28122	335.18	16469			789557	6.28122	335.18							15009			253647	6.26535	335.18	16828			75537.1	6.37675	335.181
23128	ACD	1		1	1								5.08155	554.326	35711			326352	5.08155	554.326							33174			322758	5.08212	554.327	36647			443758	5.04617	554.328
6651	ACD	1		1	1								7.22483	290.269	10636			685584	7.22483	290.269							9249			148711	7.24022	290.269	10726			232442	7.26869	290.269
28062	ACD	1		1	1								5.70538	689.434	42028			97094.2	5.70538	689.434							40265			400688	5.73865	689.434	44397			547548	5.75154	689.434
12341	ACD	1		1	1								4.99872	364.26	19713			50523.4	4.99872	364.26							18197			419472	4.9904	364.26	20260			556421	4.99039	364.259
25188	ACD	1		1	1								7.44808	609.393	38474			278055	7.44808	609.393							36143			353890	7.41586	609.392	39650			387363	7.39762	609.39
24355	ACD	1		1	1								3.28382	586.344	37346			433670	3.28382	586.344							34860			252639	3.27171	586.344	38409			319467	3.28609	586.344
15591	ACD	1		1	1								7.41763	413.343	24708			237937	7.41763	413.343							23151			262372	7.42872	413.342	25429			484602	7.42397	413.341
27100	ACD	1		1	1								5.28905	662.37	40835			193036	5.28905	662.37							38904			290541	5.32281	662.37	42759			488228	5.27629	662.37
14494	ACD	1		1	1								7.31034	397.771	23060			136832	7.31034	397.771							21552			467985	7.24022	397.771	23720	23719		349664	7.22822	397.77
12397	ACD	1		1	1								5.12947	365.173	19778			27258.5	5.12947	365.173							18295			371023	5.12763	365.173	20349			549947	5.10815	365.173
23760	ACD	1		1	1								7.15683	569.425	36529			421217	7.15683	569.425							34025			288035	7.17612	569.426	37509	37510		237734	7.21007	569.425
5486	ACD	1		1	1								5.57388	279.97	8588			335556	5.57388	279.97							7698			558495	5.55625	279.97	8982			33201.9	5.57448	279.97
8500	ACD	1		1	1								4.88317	312.228	13670			411088	4.88317	312.228							12222			300911	4.89151	312.229	13810			183338	4.89946	312.229
18461	ACD	1		1	1								7.79827	464.382	28929			200024	7.79827	464.382							27079			183208	7.74094	464.382	30173			504088	7.73061	464.382
26576	ACD	1		1	1								9.07789	646.476	40214			178061	9.07789	646.476							38102			534508	9.11428	646.475	41817			173448	9.10274	646.475
30140	ACD	1		1	1								5.60163	806.518	44832			213809	5.60163	806.518							45335			267355	5.60611	806.519	51245			402772	5.62424	806.519
5407	ACD	1		1	1								4.14765	279.196	8468			486104	4.14765	279.196							7582			223181	4.12476	279.196	8888			168725	4.05693	279.196
4320	ACD	1		1	1								6.71198	265.904	6809			403563	6.71198	265.904							6204			241923	6.80619	265.904	7203	7202		221680	6.70358	265.904
22564	ACD	1		1	1								7.22483	541.393	34938			652003	7.22483	541.393							32546	32547	32548	163070	7.20526	541.393	35972	35973		46086.2	7.21007	541.393
17111	ACDD	1		1	1								8.12906	438.83	27048			112058	8.12906	438.83							25245			661214	8.17951	438.83	27974	27973		79364.2	8.17567	438.83
19189	ACD	1		1	1								4.90289	478.298	30024			694883	4.90289	478.298							28009			57570.2	4.89151	478.299	31253			96549.3	4.96233	478.299
5680	ACD	1		1	1								2.6292	281.18	8910			554576	2.6292	281.18							7904			206365	2.60799	281.18	9210			86585.8	2.62377	281.179
18463	ACD	1		1	1								7.76359	464.405	28931			340650	7.76359	464.405							27081			253195	7.7467	464.406	30177			238958	7.71266	464.404
21991	ACD	1		1	1								8.24964	529.394	34148			213059	8.24964	529.394							31887			416540	8.25999	529.394	35319			201288	8.25751	529.394
27710	ACD	1		1	1								8.15848	679.5	41582			168829	8.15848	679.5							39747			440516	8.16723	679.5	43762			221516	8.15805	679.5
18303	ACD	1		1	1								7.94759	460.405	28728			409903	7.94759	460.405							26869			120249	7.95565	460.406	29923			300359	7.92546	460.403
12540	ACD	1		1	1								4.90289	367.188	20007	20012		209612	4.90289	367.188							18550			233494	4.89151	367.189	20651			383898	4.91356	367.189
27491	ACD	1		1	1								5.56059	674.405	41298			106921	5.56059	674.405							39462			297823	5.55625	674.405	43434			415946	5.55351	674.406
29864	ACD	1		1	1								5.24006	782.482	44490			232136	5.24006	782.482							44642			234504	5.25318	782.482	50307			346876	5.27629	782.482
26630	ACD	1		1	1								5.50572	648.382	40272			212510	5.50572	648.382							38152			186643	5.48826	648.382	41870			413900	5.50755	648.382
20183	ACD	1		1	1								8.56937	494.421	31599			230682	8.56937	494.421							29480			314465	8.55558	494.42	32777			262728	8.54061	494.42
29317	ACD	1		1	1								6.66563	736.484	43731			42716.4	6.66563	736.484							42941			358076	6.7189	736.483	47720			402624	6.65857	736.484
22064	ACD	1		1	1								7.79827	531.414	34252			303718	7.79827	531.414							31990			240823	7.7467	531.413	35412			224229	7.77022	531.413
17681	ACD	1		1	1								7.39721	449.363	27839			194521	7.39721	449.363							26082			161138	7.38848	449.362	29003	29002		412869	7.39762	449.362
13449	ACD	1		1	1								5.76511	380.278	21479	21480		118292	5.76511	380.278							19933			286690	5.77958	380.278	22093			339032	5.81406	380.278
30887	ACD	1		1	1								8.29349	860.587	45918			85712.6	8.29349	860.587							47196	47197		279953	8.24772	860.588	53506			373440	8.24508	860.587
25816	ACD	1		1	1								7.76359	626.444	39250			183526	7.76359	626.444							37001			205615	7.74094	626.444	40630			345711	7.73061	626.445
24349	ACD	1		1	1								3.28382	586.328	37340			298244	3.28382	586.328							34856			183175	3.27171	586.328	38403			253103	3.28609	586.328
25276	ACD	1		1	1								8.24256	611.42	38588			648986	8.24256	611.42							36285			37712.4	8.20318	611.421	39819			44231.7	8.19936	611.42
13604	ACD	1		1	1								4.67095	383.242	21737			7239.18	4.67095	383.242							20179			433662	4.73543	383.241	22330	22329		289902	4.75919	383.243
11979	ACD	1		1	1								6.1042	358.263	19052			61812.5	6.1042	358.263							17565			446647	6.06326	358.263	19563			222220	6.08245	358.263
14618	ACD	1		1	1								0.97236	399.347	23238	23237		93690.7	0.97236	399.347							21718			559056	0.896893	399.348	23936	23935		75842.2	0.903052	399.348
19357	ACD	1		1	1								8.98797	480.405	30280			287970	8.98797	480.405							28217			186738	8.99049	480.404	31459			247415	8.96701	480.405
30936	ACD	1		1	1								5.02658	865.564	45998			109924	5.02658	865.564							47367			162254	5.10622	865.564	53726			446769	5.04617	865.565
28084	ACD	1		1	1								5.50572	690.418	42050			84215.9	5.50572	690.418							40316			232758	5.53489	690.418	44462			399558	5.50755	690.418
28303	ACD	1		1	1								8.33739	695.577	42349			338012	8.33739	695.577							40655			236815	8.33009	695.577	44828			138140	8.37007	695.577
29747	ACCD	1		1	1								7.5037	767.526	44347			272054	7.5037	767.526							44168			135066	7.46951	767.529	49644			291416	7.55194	767.526
15879	ACD	1		1	1								6.12313	417.34	25134			11310.5	6.12313	417.34							23496			360962	6.22084	417.341	25880			325840	6.22003	417.341
29106	ACD	1		1	1								6.75753	724.472	43424			299337	6.75753	724.472							42315			176962	6.77661	724.47	46882			211359	6.77899	724.469
12146	ACD	1		1	1								4.90289	360.275	19376			297451	4.90289	360.275							17843			155580	4.89151	360.275	19892			226119	4.91356	360.275
16365	ACD	1		1	1								7.81122	426.358	25865			623684	7.81122	426.358							24144	24143		32471.2	7.7467	426.357	26642	26643		21572	7.71266	426.357
21209	ACD	1		1	1								5.09494	513.308	33066			317716	5.09494	513.308							30858			148195	5.06548	513.309	34184			206401	5.08698	513.309
26535	ACD	1		1	1								9.51034	645.541	40154			127433	9.51034	645.541							38056			333970	9.56965	645.542	41763			201377	9.53453	645.542
26914	ACD	1		1	1								8.30621	655.497	40604			6267.67	8.30621	655.497							38547			191209	8.30151	655.497	42398			458306	8.28001	655.498
6528	ACD	1		1	1								6.78573	288.921	10457			229056	6.78573	288.921							9126	9120	9119	206862	6.76267	288.922	10541	10533	10539	217389	6.72748	288.923
20174	ACD	1		1	1								5.70538	494.383	31586			114699	5.70538	494.383							29456			206380	5.68931	494.384	32751			324175	5.70305	494.385
29139	ACD	1		1	1								5.55315	726.448	43478			164307	5.55315	726.448							42380			215022	5.54159	726.448	46968			263519	5.56021	726.447
14039	ACD	1		1	1								7.57626	390.78	22405			210170	7.57626	390.78							20867	20869	20868	204358	7.61819	390.781	23070			223639	7.60538	390.78
17031	ACD	1		1	1								6.45954	437.231	26940			439684	6.45954	437.231							25124			115601	6.43268	437.231	27828			82389.3	6.41086	437.23
14394	ACD	1		1	1								6.45954	396.198	22920			288913	6.45954	396.198							21442			192785	6.4804	396.199	23625			155692	6.45166	396.199
18876	ACD	1		1	1								5.76511	473.291	29585			176307	5.76511	473.291							27610			207340	5.78628	473.291	30869			253001	5.71677	473.291
11620	ACD	1		1	1								4.30866	354.264	18505	18527		361995	4.30866	354.264							17104			166223	4.31151	354.264	19005			100213	4.27117	354.264
24350	ACD	1		1	1								3.94884	586.327	37341			75258.8	3.94884	586.327							34857			246390	3.91385	586.327	38404			302403	3.94018	586.327
1540	ACD	1		1	1								7.54729	227.176	2302			439830	7.54729	227.176							2503	2502		69003.2	7.57882	227.175	2903			109769	7.58789	227.175
11194	ACD	1		1	1								6.55	346.295	17859			145591	6.55	346.295							16480			347678	6.4804	346.295	18378			123659	6.56834	346.295
17690	ACD	1		1	1								8.56937	449.368	27848			188280	8.56937	449.368							26091			170772	8.60028	449.368	29023			250261	8.55335	449.367
22224	ACD	1		1	1								8.7312	534.39	34480			204319	8.7312	534.39							32180			262689	8.75463	534.389	35631			138600	8.72126	534.39
25273	ACD	1		1	1								7.48263	611.413	38585			192082	7.48263	611.413							36280			155700	7.40973	611.414	39814			256391	7.39762	611.41
26690	ACD	1		1	1								9.2728	649.494	40350			127495	9.2728	649.494							38242			333416	9.26089	649.492	42008			142801	9.25146	649.495
30762	ACD	1		1	1								5.88472	851.574	45728			376776	5.88472	851.574							46853			82721.2	5.89633	851.574	53085			142023	5.93905	851.573
9621	ACDD	1		1	1								2.98267	327.218	15405			506368	2.98267	327.218							13867			26543	2.93268	327.217	15655			67940.3	3.05924	327.217
27448	ACCD	1		1	1								7.97724	672.544	41246			525555	7.97724	672.544							39410			33192	7.97427	672.545	43358	43359		35326.1	7.92546	672.543
29843	ACD	1		1	1								6.14968	778.45	44461			23531	6.14968	778.45							44477			286200	6.15644	778.451	50081			278938	6.22659	778.45
21307	ACD	1		1	1								4.47568	515.311	33207			7642.76	4.47568	515.311							31009			142723	4.38382	515.312	34340			436805	4.53174	515.312
5312	ACD	1		1	1								5.09494	277.966	8316			174804	5.09494	277.966							7464			313905	5.0387	277.965	8729			97532	5.18087	277.965
27198	ACD	1		1	1								5.14296	665.388	40949			118425	5.14296	665.388							39055			165077	5.10622	665.388	42914			300180	5.14285	665.388
19725	ACD	1		1	1								8.81692	486.362	30908			163883	8.81692	486.362							28799			189557	8.83724	486.362	32004			229095	8.80663	486.362
24742	ACD	1		1	1								6.97828	596.452	37897			7018.79	6.97828	596.452							35526			349783	7.02945	596.453	39037			220673	7.04107	596.453
28832	ACD	1		1	1								8.51062	714.572	43014			185886	8.51062	714.572							41657			236304	8.54257	714.571	46122			151464	8.54061	714.57
6856	ACD	1		1	1								4.97837	293.205	10967	10968		108803	4.97837	293.205							9600			205478	4.94064	293.204	11079			258440	4.91356	293.204
21693	ACD	1		1	1								5.74636	522.415	33767			104495	5.74636	522.415							31543			185532	5.752	522.416	34870			281377	5.67293	522.416
16395	ACD	1		1	1								6.19412	427.24	25909			145419	6.19412	427.24							24194			182717	6.20168	427.239	26694			242456	6.17502	427.24
17852	ACD	1		1	1								7.94759	453.298	28097			319816	7.94759	453.298							26357	26356	26355	54528.8	7.96169	453.298	29315			195993	7.93786	453.297
19292	ACD	1		1	1								8.64511	479.371	30179			405685	8.64511	479.371							28114	28113		99061.2	8.64335	479.371	31362			59078.5	8.66801	479.372
26679	ACD	1		1	1								5.47791	649.393	40335			132279	5.47791	649.393							38223			154578	5.50664	649.394	41991			267265	5.47023	649.394
26691	ACD	1		1	1								9.94661	649.495	40351			128252	9.94661	649.495							38243			217888	9.93409	649.494	42010			207457	9.93661	649.495
11224	ACD	1		1	1								4.93062	347.259	17908			167985	4.93062	347.259							16513			217871	4.91966	347.259	18400			167058	4.86402	347.258
26330	ACD	1		1	1								9.20166	639.504	39889			117319	9.20166	639.504							37796			231294	9.19409	639.507	41420			202796	9.21414	639.503
24356	ACD	1		1	1								6.4153	586.425	37348			80540.2	6.4153	586.425							34869			214906	6.35796	586.427	38417			254214	6.32937	586.427
27276	ACD	1		1	1								6.91282	667.423	41048			147044	6.91282	667.423							39165			173324	6.93776	667.422	43063			229049	6.9093	667.423
16606	ACD	1		1	1								5.02658	430.279	26281			378319	5.02658	430.279							24488			86756.1	5.0387	430.28	27048			79135.7	5.05895	430.28
16352	ACD	1		1	1								5.8582	426.316	25847			333210	5.8582	426.316							24122			84696.6	5.8765	426.316	26624			126025	5.86232	426.316
24894	ACDD	1		1	1								7.40454	600.447	38094	38093		89524.2	7.40454	600.447							35741			400965	7.40973	600.447	39223	39224	39225	49978.5	7.38526	600.448
26280	ACD	1		1	1								9.58337	638.443	39831			130363	9.58337	638.443							37725			190654	9.56012	638.442	41357			218772	9.59388	638.443
23129	ACD	1		1	1								3.94884	554.334	35712			188784	3.94884	554.334							33175			169912	3.99518	554.333	36648			159793	4.0218	554.333
28328	ACD	1		1	1								8.33739	696.541	42379			176504	8.33739	696.541							40684			232081	8.28901	696.539	44884			109194	8.28585	696.539
21319	ACD	1		1	1								6.52264	515.337	33232			7385.06	6.52264	515.337							31032			199251	6.52836	515.336	34356			310729	6.56834	515.336
26662	ACD	1		1	1								7.8587	648.487	40311			434827	7.8587	648.487							38206	38205		38638.9	7.87741	648.487	41953	41954		40663.7	7.91897	648.488
20446	ACD	1		1	1								5.74636	499.341	31976			72850.4	5.74636	499.341							29862			170004	5.752	499.34	33165			267987	5.74484	499.341
26231	ACCD	1		1	1								6.9333	637.394	39764			48835.5	6.9333	637.394							37633			34999.8	7.02945	637.395	41278			424490	6.9093	637.393
29681	ACD	1		1	1								7.66408	764.48	44245			29823.3	7.66408	764.48							44038			195113	7.63715	764.48	49444			278451	7.69033	764.481
27425	ACD	1		1	1								8.68701	672.481	41221			431629	8.68701	672.481							39380	39381		49959.1	8.684	672.482	43316			21616.6	8.72126	672.482
29701	ACD	1		1	1								6.71198	765.475	44273			8510.42	6.71198	765.475							44076			481574	6.80619	765.475	49491			10494.1	6.70358	765.477
18557	ACCD	1		1	1								6.3431	467.298	29092	29094	29093	15505.8	6.3431	467.298							27225			64607.4	6.35796	467.298	30398			405303	6.36398	467.298
27324	ACD	1		1	1								6.96484	669.446	41103			132583	6.96484	669.446							39260			149409	6.89618	669.446	43163			202921	6.9093	669.446
28264	ACD	1		1	1								7.00634	694.448	42300			155145	7.00634	694.448							40538			128423	7.08528	694.448	44731			198059	6.99609	694.448
20959	ACD	1		1	1								8.81692	508.443	32693			134458	8.81692	508.443							30504			186800	8.81434	508.442	33847			158559	8.83641	508.443
9697	ACD	1		1	1								3.50088	328.212	15542			98217.5	3.50088	328.212							14066			216710	3.50683	328.212	15808			164491	3.52599	328.212
4976	ACD	1		1	1								4.33651	274.188	7792			161252	4.33651	274.188							6993			158510	4.31151	274.188	8203			158104	4.32989	274.188
26657	ACD	1		1	1								7.88281	648.483	40306			403278	7.88281	648.483							38202	38201		34603	7.91415	648.483	41948	41949		39657.2	7.91897	648.484
29878	ACD	1		1	1								8.24964	784.524	44506			164608	8.24964	784.524							44704			145008	8.24222	784.524	50397			167158	8.21724	784.525
16358	ACD	1		1	1								5.84593	426.327	25857			176279	5.84593	426.327							24133			185484	5.84857	426.326	26634			112182	5.84881	426.327
28480	ACD	1		1	1								7.40454	702.443	42573			71143.9	7.40454	702.443							40979			150237	7.38848	702.443	45285			251852	7.38526	702.444
24335	ACD	1		1	1								7.06893	585.418	37324			35363	7.06893	585.418							34836			268820	7.07197	585.42	38393			156732	7.04728	585.42
25946	ACD	1		1	1								5.46282	630.379	39395			170193	5.46282	630.379							37197			93209.4	5.50664	630.38	40835			196597	5.52545	630.38
10478	ACD	1		1	1								5.28905	337.226	16760	16759		30008.6	5.28905	337.226							15278			173609	5.22641	337.225	17139			245275	5.24833	337.226
21840	ACD	1		1	1								3.79661	526.272	33950			142355	3.79661	526.272							31719			130844	3.79253	526.273	35107			171269	3.81066	526.273
29619	ACD	1		1	1								8.15848	760.515	44149			111699	8.15848	760.515							43880	43881		175858	8.20318	760.513	49091	49092		156062	8.19936	760.512
27015	ACCD	1		1	1								8.51062	658.527	40734			294821	8.51062	658.527							38752	38751		76745	8.55558	658.527	42588			68420.7	8.4489	658.527
18348	ACD	1		1	1								7.94759	461.403	28778			337059	7.94759	461.403							26929	26930		50277.4	7.93321	461.402	29998			50487	7.93786	461.402
29659	ACD	1		1	1								6.33105	763.459	44212			11643.3	6.33105	763.459							43981			249478	6.34542	763.459	49318	49317		175607	6.27148	763.459
27881	ACD	1		1	1								7.83778	684.454	41803			178943	7.83778	684.454							39996			244049	7.80672	684.454	44062	44061	44060	13436.9	7.89392	684.455
14052	ACD	1		1	1								6.15551	391.143	22423	22424		107676	6.15551	391.143							20909			161666	6.16266	391.144	23103			166198	6.22003	391.144
12644	ACD	1		1	1								6.15551	369.163	20169			21810.5	6.15551	369.163							18691			246462	6.20829	369.161	20805			162687	6.22659	369.161
14606	ACD	1		1	1								4.65872	399.325	23219			180268	4.65872	399.325							21687			194951	4.64202	399.326	23916			46055.8	4.66991	399.327
25238	ACD	1		1	1								6.74397	610.376	38543			88326.9	6.74397	610.376							36217			128003	6.76267	610.375	39736			202517	6.73491	610.374
27517	ACD	1		1	1								9.42623	674.495	41339			72020.1	9.42623	674.495							39496			259254	9.47126	674.497	43465			82464.9	9.45838	674.497
28278	ACD	1		1	1								7.75062	694.482	42319			114209	7.75062	694.482							40574	40571	40572	12551.8	7.66418	694.482	44753			285180	7.75175	694.483
25279	ACD	1		1	1								7.39721	611.423	38593			129186	7.39721	611.423							36287			63618	7.41586	611.425	39821			215634	7.39762	611.424
24353	ACD	1		1	1								3.93413	586.332	37344			48562.1	3.93413	586.332							34859			153466	3.91385	586.331	38408			204501	3.94018	586.331
3401	ACD	1		1	1								4.19703	253.884	5356			141064	4.19703	253.884							5049			173796	4.12476	253.885	5845			90143.3	4.14239	253.884
12912	ACD	1		1	1								5.02658	371.316	20615			108731	5.02658	371.316							19063			188662	4.96882	371.316	21148			106535	5.03947	371.316
9932	ACD	1		1	1								3.86234	331.189	15859			177923	3.86234	331.189							14375			69410	3.85945	331.189	16154			154017	3.83342	331.189
25957	ACD	1		1	1								8.26248	630.474	39417			8192.31	8.26248	630.474							37239			378695	8.30151	630.471	40875			12559.8	8.21724	630.474
28686	ACD	1		1	1								8.12906	707.532	42831			119529	8.12906	707.532							41313	41314		207392	8.12074	707.53	45687	45688		67525	8.13578	707.53
27586	ACD	1		1	1								8.61298	676.453	41414			36494.6	8.61298	676.453							39590			348324	8.54257	676.454	43565	43566		8505.06	8.70894	676.455
30862	ACD	1		1	1								8.15848	858.596	45889			223970	8.15848	858.596							47134			146075	8.22108	858.598	53427			21413.2	8.08407	858.598
26149	ACCD	1		1	1								6.42073	635.378	39652			111656	6.42073	635.378							37504			166860	6.45259	635.378	41158	41157		111178	6.41086	635.378
25345	ACD	1		1	1								8.17209	612.441	38674			223508	8.17209	612.441							36362			34296.4	8.17951	612.443	39904			130146	8.19936	612.442
27346	ACD	1		1	1								9.44321	670.466	41129			133650	9.44321	670.466							39297			124179	9.44283	670.463	43206			129690	9.42863	670.464
25790	ACD	1		1	1								6.95739	625.401	39220	39219		46813.5	6.95739	625.401							36965			144000	6.90982	625.401	40586			194871	6.88404	625.401
28224	ACD	1		1	1								4.97837	693.418	42251			97233.6	4.97837	693.418							40465			149891	5.02463	693.419	44644			137069	4.94834	693.419
27796	ACCD	1		1	1								6.66563	682.431	41684			162931	6.66563	682.431							39880			42669	6.76267	682.432	43931			177836	6.56834	682.431
17037	ACD	1		1	1								4.69855	437.293	26951			32320.9	4.69855	437.293							25135			167192	4.64202	437.294	27838			183319	4.68252	437.294
23247	ACD	1		1	1								6.73727	556.423	35857			28187.4	6.73727	556.423							33354			283365	6.80619	556.423	36776			70953.4	6.70358	556.423
21689	ACD	1		1	1								7.81122	522.377	33759			283845	7.81122	522.377							31536			68323.5	7.83051	522.375	34866			29185.6	7.79398	522.375
26671	ACD	1		1	1								8.68701	648.522	40325			144494	8.68701	648.522							38217			158219	8.64335	648.522	41967	41968		76717.8	8.66188	648.522
2914	ACD	1		1	1								3.32664	248.165	4541			91008.3	3.32664	248.165							4425			117887	3.31456	248.165	5122			166096	3.33021	248.165
12594	ACD	1		1	1								4.53665	368.214	20094	20095		8684.19	4.53665	368.214							18624			173653	4.5326	368.213	20733			185629	4.50375	368.213
10479	ACD	1		1	1								6.12313	337.225	16761	16762		48713.2	6.12313	337.225							15279			172227	6.12994	337.225	17140			145870	6.22003	337.225
30773	ACD	1		1	1								5.88995	851.597	45748			152284	5.88995	851.597							46868			71599.8	5.89633	851.597	53099			141673	5.89025	851.596
10158	ACD	1		1	1								4.15509	333.207	16264			197440	4.15509	333.207							14835			89347.3	4.14058	333.207	16605			76456.5	4.15997	333.207
21226	ACD	1		1	1								6.1042	513.361	33091			52413.4	6.1042	513.361							30895			146032	6.08315	513.362	34223			159982	6.04232	513.362
30085	ACD	1		1	1								9.90798	801.584	44750			21005.7	9.90798	801.584							45192			186814	9.88122	801.584	51054			147073	9.98997	801.584
17243	ACD	1		1	1								6.5103	441.33	27211			66815	6.5103	441.33							25387			136985	6.53507	441.332	28161			147966	6.56834	441.33
8342	ACD	1		1	1								6.50457	310.213	13427			112848	6.50457	310.213							11949			69204.3	6.52836	310.213	13500			168178	6.50678	310.212
23746	ACD	1		1	1								8.98127	568.495	36511			131769	8.98127	568.495							34010			77791.2	9.0752	568.494	37496			138098	9.0244	568.495
17347	ACD	1		1	1								5.67065	443.352	27367	27359	27368	62583.4	5.67065	443.352							25552			96998.2	5.7032	443.353	28367			183065	5.74484	443.353
12545	ACD	1		1	1								2.86024	367.21	20019			248185	2.86024	367.21							18559	18558		44568.7	2.89386	367.21	20663	20664		43780.3	2.85471	367.21
30161	ACD	1		1	1								7.19954	808.514	44869			62265.8	7.19954	808.514							45365	45366		128236	7.21776	808.514	51336			145695	7.21007	808.516
29090	ACD	1		1	1								6.15551	724.441	43402	43404	43403	94920.7	6.15551	724.441							42294			70021	6.22084	724.441	46852	46850	46851	169659	6.19346	724.442
7048	ACD	1		1	1								6.15551	295.218	11259			278685	6.15551	295.218							9868	9867	9869	9445.94	6.22084	295.217	11404	11405		41160.2	6.22003	295.217
25333	ACCD	1		1	1								6.95739	612.414	38660			31223.9	6.95739	612.414							36350	36351		9435.51	6.98736	612.414	39888			280194	6.86431	612.414
5314	ACD	1		1	1								2.84265	278.16	8318			21546.1	2.84265	278.16							7467			139079	2.91644	278.16	8734			160107	2.94002	278.16
8382	ACD	1		1	1								6.21159	311.089	13503	13502		12282.8	6.21159	311.089							12050			172312	6.15644	311.09	13587			135367	6.17502	311.09
2787	ACD	1		1	1								2.43387	246.142	4342			203746	2.43387	246.142							4243			95300.3	2.43752	246.142	4916			18636.2	2.41698	246.142
4701	ACD	1		1	1								6.57015	271.066	7393			60977.4	6.57015	271.066							6651	6649		139626	6.52836	271.067	7802	7801		113554	6.56834	271.067
5321	ACD	1		1	1								5.3866	278.183	8327			130199	5.3866	278.183							7471			87582.9	5.36466	278.183	8738			95883.1	5.37107	278.184
5660	ACD	1		1	1								7.28764	281.139	8879			179411	7.28764	281.139							7875	7876		32307.3	7.20526	281.137	9161	9160		100289	7.25059	281.138
30383	ACD	1		1	1								7.01304	824.578	45162			101028	7.01304	824.578							45893			88363.6	6.9583	824.577	51993			119945	7.0031	824.578
11576	ACD	1		1	1								4.44119	353.269	18454			132031	4.44119	353.269							17041			144561	4.5326	353.269	18907			28908.9	4.46691	353.269
26263	ACCCD	1		1	1								3.39442	638.332	39809			44249.5	3.39442	638.332							37691			32124.5	3.39891	638.333	41321			224772	3.36565	638.333
23873	ACD	1		1	1								6.95739	572.439	36727			140045	6.95739	572.439							34250	34251		62591	6.93776	572.441	37727			96683.6	6.9093	572.441
18619	ACD	1		1	1								2.90366	468.236	29191			216694	2.90366	468.236							27285			51772.4	2.91644	468.236	30491			25914.2	2.91743	468.237
20179	ACD	1		1	1								5.70538	494.39	31595			29547.9	5.70538	494.39							29467			105851	5.7032	494.39	32771			157498	5.71677	494.39
29685	ACD	1		1	1								8.85447	764.507	44250			87966.6	8.85447	764.507							44049			90299.9	8.90451	764.51	49456			112630	8.93712	764.51
25923	ACD	1		1	1								7.75062	629.473	39369			95519	7.75062	629.473							37170			187861	7.84908	629.473	40805			5939.92	7.73061	629.474
30415	ACD	1		1	1								5.74636	828.542	45219	45220		35153.9	5.74636	828.542							46024			78631.7	5.79954	828.54	52137			175472	5.75154	828.539
9833	ACD	1		1	1								4.88317	329.882	15724			98795.6	4.88317	329.882							14249			121155	4.87006	329.882	16022			69201.5	4.94165	329.882
10545	ACD	1		1	1								6.59781	338.273	16845			80140.4	6.59781	338.273							15375			115673	6.57406	338.273	17233			93261.5	6.56834	338.273
26709	ACDD	1		1	1								5.8582	650.405	40372			89797.3	5.8582	650.405							38258			56576.7	5.79954	650.407	42031			140618	5.86232	650.407
29969	ACCD	1		1	1								7.6191	792.534	44619			211684	7.6191	792.534							44876	44877		8950	7.70591	792.535	50667			63668.7	7.58789	792.531
16853	ACD	1		1	1								7.5037	433.368	26675	26674		83478	7.5037	433.368							24849	24848		53185.9	7.492	433.368	27493			144262	7.43042	433.368
8941	ACD	1		1	1								7.41763	317.205	14342			110071	7.41763	317.205							12789			113799	7.3244	317.205	14527			52602.7	7.33433	317.204
26555	ACD	1		1	1								5.17089	646.375	40185	40184		37852.9	5.17089	646.375							38063			99619.7	5.10622	646.374	41771			138868	5.15673	646.375
26863	ACD	1		1	1								3.18283	654.328	40552			63427.4	3.18283	654.328							38449			96637.7	3.18801	654.329	42272			114648	3.20696	654.329
25889	ACD	1		1	1								9.32488	628.517	39329			89218.7	9.32488	628.517							37135	37136		96742.7	9.34574	628.519	40767			88617.3	9.34753	628.518
21335	ACD	1		1	1								4.46897	515.813	33249			20461.8	4.46897	515.813							31058			132439	4.55678	515.814	34368			120496	4.53174	515.813
24298	ACD	1		1	1								7.8453	584.417	37277			205058	7.8453	584.417							34789	34790	34788	59528.3	7.89033	584.416	38350			7663.42	7.7996	584.416
29682	ACD	1		1	1								7.31034	764.506	44247			129747	7.31034	764.506							44043	44042		30312.3	7.38848	764.507	49452	49451		112047	7.31316	764.507
129	ACD	1		1	1								1.83378	202.106	197			185325	1.83378	202.106							190			35566	1.83195	202.106	173			49077.7	1.78411	202.106
28784	ACD	1		1	1								5.02658	712.413	42951			80151	5.02658	712.413							41500			90701.6	5.0172	712.414	45923			96332.3	5.04617	712.414
29883	ACCD	1		1	1								8.22006	785.519	44511	44512		81547.1	8.22006	785.519							44710	44709	44711	13343.9	8.25999	785.516	50433			172124	8.23956	785.515
15231	ACD	1		1	1								4.95051	408.169	24159			51319.7	4.95051	408.169							22600	22601		76985	4.91966	408.169	24829			138464	4.89946	408.169
26259	ACD	1		1	1								5.03328	638.308	39802			76423.1	5.03328	638.308							37683			92718.9	5.08212	638.305	41314			96305.1	5.09443	638.305
20015	ACD	1		1	1								4.28781	492.317	31341			92701.7	4.28781	492.317							29255			63727.9	4.29309	492.317	32526			108140	4.27117	492.317
28758	ACD	1		1	1								5.47026	710.456	42918			49226.1	5.47026	710.456							41443			71396.4	5.41531	710.457	45821			140713	5.47023	710.456
29456	ACD	1		1	1								7.74369	746.571	43922			170509	7.74369	746.571							43449	43448	43447	56434.2	7.75924	746.573	48412			34093.2	7.71266	746.571
10382	ACD	1		1	1								4.95051	336.253	16570	16571	16572	32447.3	4.95051	336.253							15076			134899	5.0387	336.253	16913			91941.1	5.03947	336.253
27800	ACD	1		1	1								7.53317	682.491	41690	41691		96665	7.53317	682.491							39888	39889		90411.8	7.46951	682.491	43943			71714.7	7.54638	682.49
26860	ACD	1		1	1								3.18283	654.324	40549			49482.7	3.18283	654.324							38444			93220.9	3.18801	654.325	42268			111477	3.19106	654.325
2381	ACD	1		1	1								6.45954	240.195	3592	3591		32519.6	6.45954	240.195							3588	3587		41575.4	6.45259	240.196	4139			179651	6.50008	240.196
21842	ACD	1		1	1								2.5856	526.278	33954			25347.7	2.5856	526.278							31720	31721		122069	2.58957	526.279	35108	35109		105379	2.60488	526.279
31183	ACD	1		1	1								8.39226	933.427	46382			69426.6	8.39226	933.427							48625			78665.8	8.41684	933.426	55424			101820	8.4136	933.426
22056	ACD	1		1	1								7.74369	531.4	34244			119935	7.74369	531.4							31973			58673.7	7.7467	531.4	35394			70622.7	7.81189	531.399
21278	ACD	1		1	1								6.05921	514.359	33166			40729	6.05921	514.359							30963			80861.4	6.04039	514.359	34290			125297	6.05564	514.359
20106	ACD	1		1	1								8.87526	493.389	31479			138394	8.87526	493.389							29371			65956.3	8.94598	493.389	32658			36930.4	8.93712	493.389
25229	ACD	1		1	1								3.2657	610.302	38526			21179.5	3.2657	610.302							36209			91763.9	3.29832	610.301	39730			127756	3.28609	610.302
26456	ACCDD	1		1	1								9.20166	643.456	40055			70809.5	9.20166	643.456							37964			109851	9.19409	643.459	41617			59033.9	9.18391	643.459
2091	ACD	1		1	1								6.50457	236.113	3098			80422.8	6.50457	236.113							3178			93464.9	6.59528	236.113	3680	3681		61844.6	6.56834	236.113
27447	ACD	1		1	1								7.53317	672.541	41245			19305.2	7.53317	672.541							39407			147204	7.57882	672.541	43357	43356		67156.2	7.58789	672.542
13639	ACD	1		1	1								3.84583	384.238	21784			107706	3.84583	384.238							20235			27840.1	3.77017	384.239	22383			97767.5	3.75493	384.239
28036	ACDD	1		1	1								7.93329	688.515	41992			120647	7.93329	688.515							40215			75463.1	7.95565	688.512	44350	44349		31544.2	7.95905	688.516
23386	ACD	1		1	1								6.9333	559.363	36030			87323.8	6.9333	559.363							33531	33532		86983.5	7.00062	559.363	36990	36991		51198.3	6.97231	559.363
17307	ACD	1		1	1								3.80331	442.345	27300			47615.8	3.80331	442.345							25467			154695	3.82582	442.344	28282			22680.2	3.79978	442.347
28469	ACD	1		1	1								6.5567	702.403	42558	42556		8798.35	6.5567	702.403							40951			65879.5	6.54901	702.403	45248			150108	6.55486	702.403
18892	ACD	1		1	1								8.45845	473.364	29611			100210	8.45845	473.364							27631			17708.3	8.53582	473.364	30898			105578	8.53427	473.364
24737	ACDD	1		1	1								6.84486	596.417	37892			91777.9	6.84486	596.417							35513	35514		77344.4	6.80619	596.417	39020	39032	39031	53444	6.84164	596.417
16022	ACD	1		1	1								6.59781	420.296	25342			50620	6.59781	420.296							23693			95999.1	6.57406	420.296	26125			75511	6.54741	420.295
10767	ACD	1		1	1								7.41763	341.288	17207	17208		132271	7.41763	341.288							15800			39908.2	7.41586	341.288	17644	17645		47871.8	7.35322	341.288
29119	ACD	1		1	1								3.99158	725.445	43443			45863.5	3.99158	725.445							42345			33974.7	3.99518	725.447	46928			138978	3.98639	725.445
14792	ACD	1		1	1								4.95051	402.285	23496			160187	4.95051	402.285							21955			26263.4	4.91966	402.286	24203			32274.2	5.04617	402.285
21933	ACD	1		1	1								8.29349	528.39	34070			196280	8.29349	528.39							31828			10278.6	8.30151	528.39	35265	35264		9505.59	8.24508	528.39
22809	ACD	1		1	1								7.76359	547.402	35294			145033	7.76359	547.402							32846	32847		62032.4	7.83628	547.401	36315	36311	36314	8855.63	7.7996	547.401
28329	ACD	1		1	1								8.64511	696.543	42380			24470.8	8.64511	696.543							40685			138382	8.60028	696.543	44885			52133.2	8.62751	696.543
11277	ACD	1		1	1								2.17329	348.239	17991	17973		133097	2.17329	348.239							16607	16608		57839.2	2.21601	348.238	18499			21105.6	2.22547	348.239
7990	ACD	1		1	1								3.79661	305.175	12867	12866		52631	3.79661	305.175							11322			54608.8	3.79253	305.175	12876			103642	3.83342	305.175
28234	ACD	1		1	1								6.50457	693.451	42267			92835	6.50457	693.451							40483			88512.2	6.50087	693.451	44674	44673	44672	28877.6	6.56834	693.451
2869	ACD	1		1	1								6.12313	247.131	4482			21302.1	6.12313	247.131							4341	4342		118258	6.12994	247.13	5024	5025		69960	6.13588	247.13
26952	ACD	1		1	1								8.20671	656.521	40650			108078	8.20671	656.521							38627			67716.3	8.16723	656.521	42480			31223.1	8.16365	656.521
27494	ACD	1		1	1								7.28764	674.398	41304			90028.6	7.28764	674.398							39467			46996.5	7.25892	674.4	43440			64889.7	7.26869	674.398
19514	ACDD	1		1	1								8.15848	482.348	30554			145408	8.15848	482.348							28457	28456		32597.3	8.16154	482.349	31656	31655	31657	22856.5	8.15805	482.347
2090	ACD	1		1	1								6.16767	236.113	3096			7685.82	6.16767	236.113							3177			119728	6.24735	236.113	3679			73231	6.22003	236.113
14378	ACD	1		1	1								8.45845	395.316	22903			66790.2	8.45845	395.316							21414	21415		57441.8	8.43105	395.316	23589			74905.7	8.46878	395.316
19838	ACD	1		1	1								6.73727	488.822	31082			47947.5	6.73727	488.822							28986			99833.3	6.68432	488.821	32223			50361	6.6836	488.822
27663	ACD	1		1	1								7.7916	678.488	41529	41530		43624.1	7.7916	678.488							39690			40404.6	7.79389	678.489	43696			112996	7.79398	678.489
3064	ACD	1		1	1								6.16767	250.225	4801			8757.37	6.16767	250.225							4607	4606		159866	6.26535	250.225	5346			27075	6.17502	250.225
28323	ACDD	1		1	1								7.17943	696.506	42373			42592.2	7.17943	696.506							40681			142902	7.20526	696.505	44875	44877	44876	10120.2	7.25631	696.505
20882	ACD	1		1	1								7.17943	507.33	32595	32596		48818.2	7.17943	507.33							30389			58258	7.11651	507.331	33737			87445.2	7.14241	507.33
985	ACD	1		1	1								4.10911	217.123	1439			59615.4	4.10911	217.123							1504			68943	4.16468	217.123	1755			65796.6	4.10001	217.123
11380	ACD	1		1	1								4.30866	350.203	18180			23351.5	4.30866	350.203							16778			92679.5	4.31151	350.202	18661			75851.3	4.32989	350.203
15524	ACD	1		1	1								8.81692	412.342	24597			102249	8.81692	412.342							23046			50885.3	8.79408	412.342	25360	25359		38521.4	8.83641	412.342
27886	ACD	1		1	1								7.75062	684.507	41810			96704.8	7.75062	684.507							40005			38978.5	7.75924	684.505	44076	44075		54930.3	7.75175	684.505
4471	ACD	1		1	1								2.33498	268.063	7076			149752	2.33498	268.063							6425			17175.1	2.33684	268.063	7483			22851.1	2.35806	268.063
20399	ACCD	1		1	1								8.30621	498.379	31911	31912		10078.9	8.30621	498.379							29782			125678	8.34313	498.379	33098			53903.8	8.23956	498.379
25869	ACD	1		1	1								8.15848	628.463	39307			126068	8.15848	628.463							37098	37097	37096	53367.2	8.16723	628.465	40743	40744		8639.62	8.16365	628.466
25947	ACD	1		1	1								6.47769	630.377	39397	39398	39399	52840.2	6.47769	630.377							37198			55327.1	6.52836	630.38	40836			77146.6	6.45919	630.38
25529	ACD	1		1	1								6.42073	619.383	38893	38894		164176	6.42073	619.383							36698			8345.17	6.40503	619.382	40218			12693.9	6.40455	619.386
19905	ACCDD	1		1	1								6.42073	490.376	31170			8762.65	6.42073	490.376							29070			60396.3	6.4804	490.374	32334			115852	6.50008	490.374
11103	ACCD	1		1	1								1.32674	346.009	17721	17722	17724	82186.4	1.32674	346.009							16396	16394	16395	63180	1.41055	346.009	18284	18283		38739.2	1.27243	346.009
16476	ACD	1		1	1								6.16767	428.301	26064	26065		86193.2	6.16767	428.301							24317	24316		88825.6	6.12994	428.299	26836	26837		9065.54	6.14851	428.301
30997	ACCD	1		1	1								7.74369	874.581	46097			67313.2	7.74369	874.581							47671	47670		12771.2	7.71853	874.581	54085			102732	7.64678	874.582
29372	ACCDD	1		1	1								7.24597	742.467	43806	43805		137815	7.24597	742.467							43182	43183		33313.4	7.2463	742.467	48087	48088	48089	11171.7	7.25631	742.467
30821	ACDD	1		1	1								8.29349	854.627	45821			149344	8.29349	854.627							47016			7426.82	8.24772	854.627	53287			24252	8.29853	854.623
20756	ACD	1		1	1								7.17943	505.352	32424			117819	7.17943	505.352							30234	30235	30236	29947.8	7.19855	505.35	33573	33574		31425.8	7.17409	505.353
23490	ACD	1		1	1								8.06738	561.371	36173			158743	8.06738	561.371							33639			13318.6	8.0039	561.369	37127			4946.35	8.0043	561.371
17320	ACD	1		1	1								7.75062	442.358	27323			3696.38	7.75062	442.358							25482			127782	7.83628	442.358	28297			44133.8	7.81189	442.358
10601	ACD	1		1	1								6.21159	339.178	16944	16943		14304.3	6.21159	339.178							15482	15484	15483	37536.3	6.22084	339.178	17343			118468	6.26567	339.178
21422	ACD	1		1	1								7.6775	517.388	33369	33370		93821	7.6775	517.388							31159			40889.3	7.62469	517.389	34490			35147.2	7.63457	517.388
30315	ACD	1		1	1								7.26749	820.5	45071			14968.4	7.26749	820.5							45707	45708		69133	7.3244	820.497	51779			85192.4	7.25059	820.496
20918	ACD	1		1	1								2.47658	508.267	32640			108030	2.47658	508.267							30451	30452	30453	21893.3	2.43752	508.267	33797			39137.1	2.52064	508.268
18119	ACD	1		1	1								7.04827	458.311	28460			30276.1	7.04827	458.311							26653			71209.7	7.04269	458.31	29698			64640.6	7.05997	458.311
6521	ACD	1		1	1								7.88281	288.904	10449			95464.6	7.88281	288.904							9110			53663.9	7.97427	288.904	10523			15564.5	7.79398	288.904
23500	ACD	1		1	1								7.97724	561.419	36188			109459	7.97724	561.419							33659			25332.9	7.99798	561.417	37164			29741.4	7.95905	561.42
8186	ACD	1		1	1								4.28781	308.194	13203			106026	4.28781	308.194							11606			22418.2	4.25393	308.194	13202			35257.1	4.22916	308.194
4941	ACD	1		1	1								4.74516	273.95	7740			23055.4	4.74516	273.95							6925			104665	4.73543	273.949	8129			35726.1	4.70503	273.949
16625	ACD	1		1	1								6.9333	430.317	26315			103910	6.9333	430.317							24510			26171.3	6.98089	430.317	27079			26891.8	6.9093	430.317
30128	ACD	1		1	1								6.02051	805.509	44813			7529.97	6.02051	805.509							45307			33469.6	6.04039	805.508	51211			115848	6.04232	805.509
26939	ACD	1		1	1								6.3884	656.475	40634			9697.43	6.3884	656.475							38600			114124	6.43268	656.474	42457	42456		31396.1	6.41086	656.477
19995	ACCD	1		1	1								6.19412	492.136	31314			79710.6	6.19412	492.136							29244			9066.12	6.22084	492.136	32518	32519		60388.4	6.13588	492.137
15008	ACD	1		1	1								0.104824	404.851	23810	23813	23811	8892.63	0.104824	404.851							22267	22268		126125	0.177801	404.851	24555	24557	24556	14096.5	0.176837	404.851
21180	ACD	1		1	1								6.5567	512.417	33010			8468.27	6.5567	512.417							30815			56389.2	6.54901	512.416	34143			83550.2	6.54741	512.417
2452	ACD	1		1	1								5.26801	241.195	3713			65097.5	5.26801	241.195							3695			17234	5.21251	241.195	4285			65495.3	5.24833	241.195
12525	ACD	1		1	1								4.95051	367.141	19988			6805.46	4.95051	367.141							18531			95757.6	4.94064	367.141	20633			44798.6	4.91356	367.142
24881	ACD	1		1	1								6.1042	600.411	38073	38074		3505.77	6.1042	600.411							35716	35717	35718	69332.6	6.10968	600.412	39194	39195		73740.7	6.13588	600.412
15596	ACD	1		1	1								9.00158	413.341	24714			121291	9.00158	413.341							23154			6703.96	8.90451	413.341	25433			15518.4	8.93712	413.341
29375	ACDD	1		1	1								7.24597	742.472	43809			109926	7.24597	742.472							43193	43192		23655.6	7.2463	742.472	48103	48104		9802.95	7.25631	742.472
24738	ACCD	1		1	1								7.36171	596.417	37893			104100	7.36171	596.417							35516			7210.08	7.38848	596.416	39022	39021		30514.9	7.34087	596.416
12132	ACD	1		1	1								6.21159	360.238	19361			11836.7	6.21159	360.238							17828	17829		87458.6	6.24735	360.238	19872			41822.8	6.22659	360.238
21141	ACD	1		1	1								7.72107	511.366	32961			76098.7	7.72107	511.366							30759			38260.3	7.65831	511.366	34087			26063.7	7.67172	511.366
3045	ACD	1		1	1								1.92001	250.165	4775			18888.2	1.92001	250.165							4585			99380.4	1.98113	250.165	5328	5329		21442.1	1.9826	250.165
20253	ACD	1		1	1								5.69868	495.388	31722			20492.3	5.69868	495.388							29592			38587.7	5.68186	495.388	32900			79478.9	5.69561	495.388
24815	ACD	1		1	1								7.36171	598.469	37995			28565.2	7.36171	598.469							35641	35642		46590.1	7.37598	598.468	39140			59678.4	7.37956	598.468
11381	ACD	1		1	1								4.62483	350.202	18181			5867.68	4.62483	350.202							16780	16779		75520.8	4.69568	350.203	18663	18662		52993.8	4.68252	350.202
16802	ACD	1		1	1								7.37466	432.369	26597			88113.2	7.37466	432.369							24766			7747.99	7.45006	432.369	27349	27350		35820.9	7.43042	432.369
27722	ACD	1		1	1								3.32664	680.439	41595			41943	3.32664	680.439							39777			51885.8	3.30502	680.437	43800			34015.7	3.33021	680.439
8398	ACD	1		1	1								6.64529	311.147	13521			69038.1	6.64529	311.147							12060	12061		7868.75	6.7325	311.147	13595			50292.8	6.63791	311.147
28685	ACD	1		1	1								7.94759	707.53	42830			78192.8	7.94759	707.53							41312			8957.5	7.97427	707.528	45685			40007.1	7.91897	707.529
6973	ACD	1		1	1								6.3431	294.214	11160	11159	11158	69220	6.3431	294.214							9764			7669.89	6.31164	294.214	11273	11272		50118.6	6.37675	294.215
8305	ACD	1		1	1								1.83378	309.87	13378	13376	13377	52878.5	1.83378	309.87							11789			46487.1	1.84704	309.87	13415			27570.6	1.78411	309.87
27181	ACD	1		1	1								7.79827	664.484	40931			97692.1	7.79827	664.484							39031			22607.1	7.87741	664.486	42894			6491.08	7.88174	664.483
21311	ACCDD	1		1	1								6.07767	515.311	33213			30779.3	6.07767	515.311							31014	31015		43630.2	6.12994	515.312	34344			51836.3	6.14851	515.313
21873	ACD	1		1	1								8.85447	526.386	34000			32046.8	8.85447	526.386							31753			32230.8	8.83724	526.388	35146			61633.1	8.8297	526.387
3773	ACD	1		1	1								6.57015	258.207	5936			52644.2	6.57015	258.207							5461			65034.6	6.57406	258.207	6320			7036.41	6.64534	258.207
22060	ACD	1		1	1								7.44808	531.407	34248			8902.37	7.44808	531.407							31981	31982		54686.4	7.4979	531.406	35400			60448.2	7.52405	531.407
30864	ACD	1		1	1								7.7916	859.588	45892			9227.04	7.7916	859.588							47145			43000.8	7.7467	859.589	53450			68250	7.83561	859.588
25336	ACDD	1		1	1								7.41763	612.421	38664			24701.7	7.41763	612.421							36355			40843.1	7.37598	612.421	39895			51374.9	7.50547	612.422
15587	ACD	1		1	1								6.19964	413.275	24704			18350.9	6.19964	413.275							23144			49593.8	6.17518	413.273	25425			48700.1	6.19346	413.275
28470	ACCDD	1		1	1								8.15848	702.4	42559			73312.1	8.15848	702.4							40955	40956	40958	34600.7	8.09693	702.399	45255			6830.68	8.21724	702.401
21360	ACD	1		1	1								6.05921	516.318	33287			14459.1	6.05921	516.318							31073			8051.28	6.12994	516.32	34389	34390		92028.3	6.12876	516.318
6682	ACCD	1		1	1								6.19412	291.231	10679	10678		22165.5	6.19412	291.231							9311			69202.7	6.29236	291.231	10781			21769.2	6.22003	291.231
21250	ACD	1		1	1								0.0860788	513.822	33117			80981.1	0.0860788	513.822							30935			22358.2	0.00749518	513.824	34263	34253	34265	8612.64	0.00735167	513.821
18818	ACD	1		1	1								0.288383	471.799	29486	29488	29485	11253.4	0.288383	471.799							27515	27513	27514	35639.7	0.382366	471.8	30752	30753		64337.5	0.381892	471.799
26637	ACDD	1		1	1								7.14328	648.391	40280	40281		49587.8	7.14328	648.391							38160	38161		27867.6	7.11651	648.389	41880	41882	41881	33177.9	7.1023	648.39
25125	ACCD	1		1	1								8.17209	607.421	38401			21486.9	8.17209	607.421							36025			7339.89	8.22108	607.421	39518	39520	39519	78088.8	8.16365	607.421
11095	ACCD	1		1	1								2.77223	345.895	17707	17708		44103.5	2.77223	345.895							16369	16370	16371	30428.3	2.7108	345.895	18254	18255	18256	30287.6	2.70897	345.895
6405	ACD	1		1	1								4.93062	288.144	10262			29002	4.93062	288.144							9004			47925.4	4.87006	288.144	10383			25946.9	4.89201	288.145
17033	ACD	1		1	1								4.69855	437.289	26942			21217.3	4.69855	437.289							25125			47319.8	4.66055	437.289	27830			31012.7	4.62411	437.288
26116	ACD	1		1	1								6.50457	634.407	39613			19020.3	6.50457	634.407							37432			27610.8	6.52836	634.41	41094	41095		50030.8	6.59575	634.408
11961	ACD	1		1	1								6.19412	358.235	19026			29888.2	6.19412	358.235							17545	17544		54673.9	6.17518	358.235	19534			9824.92	6.14851	358.235
27169	ACD	1		1	1								6.3884	664.418	40916			9548.81	6.3884	664.418							39002	39001		48017.7	6.43936	664.42	42855			32945.2	6.45166	664.419
3673	ACD	1		1	1								6.14968	257.138	5789			30847.5	6.14968	257.138							5358			29872.3	6.08315	257.138	6207			23329.2	6.12876	257.138
26822	ACD	1		1	1								8.20011	652.482	40508			60814.5	8.20011	652.482							38378			11005.9	8.12074	652.48	42173			8988.5	8.17567	652.48
15043	ACD	1		1	1								6.03269	405.224	23869	23877		7424.35	6.03269	405.224							22308			50574.2	6.08315	405.226	24588			22171	6.10216	405.226
2987	ACD	1		1	1								7.19954	249.222	4651			6731.79	7.19954	249.222							4510			66133	7.28139	249.221	5239			5351.09	7.18642	249.221
2897	ACD	1		1	1								4.5645	247.943	4520			32618.5	4.5645	247.943							4395			4773.04	4.64202	247.943	5090			40799.8	4.66386	247.943
21495	ACD	1		1	1								7.44808	518.457	33483			6740.75	7.44808	518.457							31228			58571.2	7.492	518.457	34564			7704.19	7.4707	518.457
1423	ACD	1		1	1								6.21159	225.987	2129			8424.83	6.21159	225.987							2334			44956.7	6.24735	225.987	2749			18191.5	6.22659	225.987
15251	ACD	1		1	1								6.71198	408.369	24191			5725.43	6.71198	408.369							22646			5823.97	6.68432	408.369	24870			59256.7	6.77899	408.37
12282	ACD	1		1	1								4.03706	363.257	19614			34363.5	4.03706	363.257							18075			6544.6	4.01281	363.258	20169			26111	4.11699	363.258
1924	ACCD	1		1	1								7.39721	233.117	2867			39139.8	7.39721	233.117							2983			5114.38	7.42872	233.117	3499			21250.3	7.34087	233.117
17728	ACD	1		1	1								8.24964	450.325	27902			25567.1	8.24964	450.325							26137			33200	8.20873	450.327	29102			5981.44	8.24508	450.325
8191	ACD	1		1	1								6.29899	308.194	13210			11125	6.29899	308.194							11609	11610		27056.8	6.24735	308.194	13206	13205		25276.2	6.31102	308.194
13642	ACD	1		1	1								4.60723	384.238	21788	21787		32899.5	4.60723	384.238							20236			23373	4.64202	384.238	22386			5726.11	4.66991	384.238
28066	ACD	1		1	1								7.00634	689.461	42032			27634.3	7.00634	689.461							40272	40271		26777.1	7.02945	689.459	44415			7426.59	7.01595	689.46
29063	ACD	1		1	1								6.21159	723.426	43365			9925.02	6.21159	723.426							42216	42217		6953.64	6.11712	723.43	46731	46732	46730	42240	6.27148	723.429
21877	ACCD	1		1	1								7.56881	526.412	34005			26204.8	7.56881	526.412							31774	31775		6368.08	7.62469	526.412	35150			26300.3	7.52405	526.412
21661	ACD	1		1	1								4.65231	522.149	33718			32589.2	4.65231	522.149							31479			21255	4.64202	522.15	34798	34797		4946.32	4.66386	522.152
16025	ACD	1		1	1								7.90307	420.296	25345			36905.8	7.90307	420.296							23696			7680.99	7.97427	420.295	26129			11160.7	7.92546	420.296
8576	ACD	1		1	1								7.31034	313.256	13765			17918	7.31034	313.256							12347			15516.9	7.36949	313.257	13957			19753.3	7.33433	313.257
21421	ACDD	1		1	1								7.02678	517.391	33377	33368	33376	35523.3	7.02678	517.391							31156	31155		9921.16	6.98736	517.389	34487			6475.2	7.08949	517.389
10378	ACD	1		1	1								6.50457	336.222	16564			10615.6	6.50457	336.222							15072			7342.22	6.40503	336.223	16909			28131.5	6.45166	336.223
22004	ACD	1		1	1								8.24964	530.296	34163			20241.4	8.24964	530.296							31902			8445.34	8.30151	530.296	35331			16507.9	8.28001	530.296
29993	ACD	1		1	1								7.17943	794.529	44645			3260.99	7.17943	794.529							44935			10028.8	7.08528	794.527	50781			29377.9	7.18642	794.53
23968	ACCD	1		1	1								7.46122	574.433	36849			24112.4	7.46122	574.433							34374			7230.69	7.54114	574.433	37873	37875	37874	7754.93	7.38526	574.432
20124	ACD	1		1	1								0.288383	493.776	31502	31504	31505	11320	0.288383	493.776							29397	29399	29398	10344	0.337237	493.776	32689	32687	32688	12040.8	0.381892	493.776
22131	ACD	1		1	1								6.28718	533.358	34361	34363		13062.1	6.28718	533.358							32082	32083		9543.25	6.31164	533.358	35544			9383.01	6.36398	533.357
29312	ACD	1		1	1								6.15551	736.474	43722			6286.12	6.15551	736.474							42925			6899.98	6.22084	736.472	47706	47707		9449.51	6.22659	736.472
12395	ACD	1		1	1								4.69855	365.172	19776			7695.37	4.69855	365.172							18294			7419.6	4.64202	365.172	20348			5897.3	4.68252	365.172
29975	ACG	1		1				1					7.79827	792.571	44625	44626		8259.95	7.79827	792.571							44882			15100000	7.84908	792.574
1331	ACG	1		1				1					0.498698	224.988	1994			7.21956e+06	0.498698	224.988							2181			892524	0.455106	224.988
21909	ACG	1		1				1					8.30621	527.409	34039			1.24847e+06	8.30621	527.409							31805			1.65224e+06	8.33009	527.408
31389	ACG	1		1				1					9.22999	1520.39	46671			1.20283e+06	9.22999	1520.39							49768			1.18066e+06	9.26089	1520.39
2466	ACG	1		1				1					2.21394	241.217	3729			1.50907e+06	2.21394	241.217							3713			308617	2.17157	241.217
19563	ACG	1		1				1					1.57147	483.725	30616			1.36389e+06	1.57147	483.725							28545			285237	1.57251	483.726
18702	ACG	1		1				1					8.81692	469.392	29305			743411	8.81692	469.392							27369			811644	8.90451	469.392
30102	ACG	1		1				1					8.24964	803.535	44772			113280	8.24964	803.535							45244			1.34132e+06	8.24772	803.538
8864	ACG	1		1				1					6.12313	316.248	14185	14188	14186	15268.3	6.12313	316.248							12674			1.37804e+06	6.22084	316.248
6332	ACG	1		1				1					3.09813	287.052	10113			196916	3.09813	287.052							8903			942681	3.14448	287.052
6392	ACG	1		1				1					5.71879	287.907	10237	10214		109364	5.71879	287.907							8963			821766	5.63302	287.907
21025	ACG	1		1				1					4.76508	510.272	32813			531587	4.76508	510.272							30639			214850	4.75475	510.272
17640	ACG	1		1				1					1.32674	449.114	27777			183606	1.32674	449.114							26050			411724	1.32674	449.114
28144	ACG	1		1				1					8.59977	691.446	42128			218555	8.59977	691.446							40355			367885	8.60028	691.447
11786	ACG	1		1				1					6.19412	355.932	18762			39131.3	6.19412	355.932							17364	17363		541924	6.29236	355.933
28547	ACG	1		1				1					6.29899	704.403	42650			244439	6.29899	704.403							41104	41103		160448	6.2531	704.406
30552	ACG	1		1				1					7.28764	837.549	45426	45425		36861.7	7.28764	837.549							46343			317249	7.30065	837.546
21001	ACG	1		1				1					5.19168	509.309	32776			69903	5.19168	509.309							30591			168955	5.17683	509.311
3386	ACG	1		1				1					3.94083	253.219	5340			133837	3.94083	253.219							5034			102425	3.96859	253.219
21853	ACG	1		1				1					4.80701	526.315	33969	33968		65599.4	4.80701	526.315							31727			138012	4.77882	526.315
18864	ACG	1		1				1					0.999558	472.804	29564			134132	0.999558	472.804							27587	27586		64227.2	1.03396	472.803
19061	ACG	1		1				1					7.33106	476.315	29855			102540	7.33106	476.315							27875			91902.4	7.37598	476.314
26765	ACG	1		1				1					8.59224	651.445	40438			129302	8.59224	651.445							38324			33550.4	8.64335	651.445
5860	ACG	1		1				1					6.37014	283.174	9209	9208		32382.6	6.37014	283.174							8159			121917	6.43268	283.175
14864	ACG	1		1				1					8.28761	403.233	23606			88682.8	8.28761	403.233							22086	22085		36978.5	8.28236	403.232
7185	ACG	1		1				1					1.95872	296.861	11476	11477		35901.6	1.95872	296.861							10038			88667.6	1.96028	296.86
3377	ACG	1		1				1					2.92749	253.216	5330			57692.6	2.92749	253.216							5017			60175.8	2.87761	253.216
8867	ACG	1		1				1					3.70981	316.257	14195			60349.7	3.70981	316.257							12677			52847.5	3.72736	316.257
14948	ACG	1		1				1					5.64952	404.264	23719			69668.9	5.64952	404.264							22202			40741.2	5.63972	404.266
20687	ACG	1		1				1					5.51242	504.322	32323			73007.6	5.51242	504.322							30153			31458.6	5.60611	504.321
18822	ACGG	1		1				1					7.13581	472.29	29508			22192.3	7.13581	472.29							27527			81957.7	7.19855	472.29
12729	ACG	1		1				1					2.19018	369.872	20277	20276		24832.7	2.19018	369.872							18752			74886.2	2.21601	369.872
990	ACG	1		1				1					6.05921	217.122	1445			35724.2	6.05921	217.122							1508	1507		56385.9	6.04039	217.123
28433	ACG	1		1				1					8.42275	700.571	42513			29304.6	8.42275	700.571							40900			62646.4	8.50043	700.57
10801	ACG	1		1				1					1.13434	341.924	17263			54195.5	1.13434	341.924							15899	15900		36016.6	1.0797	341.923
8378	ACG	1		1				1					3.7688	310.886	13498			4458.53	3.7688	310.886							12031			79873	3.67842	310.886
1730	ACG	1		1				1					4.65231	230.175	2576			47168.6	4.65231	230.175							2753			34827.8	4.64202	230.175
78	ACG	1		1				1					6.73727	201.128	125	124		65827.7	6.73727	201.128							145			12800.5	6.66364	201.128
10912	ACG	1		1				1					6.32569	343.154	17436	17435	17438	60162.7	6.32569	343.154							16094	16095		8838.9	6.35796	343.154
29118	ACG	1		1				1					8.20671	724.612	43439	43441	43440	37068.2	8.20671	724.612							42336	42334		30155.1	8.25999	724.609
3226	ACG	1		1				1					1.04371	251.885	5088	5087		34564.4	1.04371	251.885							4852			26513.6	1.03396	251.885
16527	ACG	1		1				1					2.17329	428.817	26170			40722.4	2.17329	428.817							24408			19703.1	2.21601	428.817
11216	ACG	1		1				1					5.8582	347.22	17895			8063.28	5.8582	347.22							16509	16510		48033.1	5.89633	347.22
9531	ACG	1		1				1					7.17943	326.254	15276			20529	7.17943	326.254							13721			22532.6	7.19855	326.253
10071	ACG	1		1				1					6.16767	332.28	16115			7823.76	6.16767	332.28							14568			33657.4	6.20168	332.279
2793	ACG	1		1				1					0.361781	246.17	4349			26577.8	0.361781	246.17							4245			5138.77	0.382366	246.17
25104	ACG	1		1				1					8.26248	606.348	38371	38372	38370	9155.71	8.26248	606.348							35992			13812.2	8.24222	606.351
8037	ACG	1		1				1					1.9802	305.858	12960	12958	12959	9163.48	1.9802	305.858							11382	11380	11381	9035.84	1.98113	305.859
8033	ACG	1		1				1					1.06353	305.858	12942	12941	12943	10270.2	1.06353	305.858							11367	11365	11366	7712.08	1.14511	305.858
6113	ACG	1		1				1					6.21159	285.131	9668			7818.41	6.21159	285.131							8480			6309.73	6.22084	285.132
29946	AC	1		1									8.24964	790.549	44594			1.92514e+06	8.24964	790.549							44817			20900000	8.16723	790.55
10120	AC	1		1									2.84265	332.912	16199			11400000	2.84265	332.912							14711			12300.5	2.79511	332.913
13379	AC	1		1									6.9333	378.823	21377			4.0633e+06	6.9333	378.823							19834			5.67769e+06	6.9583	378.823
3981	AC	1		1									2.47658	260.927	6262			4.93654e+06	2.47658	260.927							5709			4.78349e+06	2.43752	260.927
30693	AC	1		1									7.02678	845.549	45642			443147	7.02678	845.549							46630			6.93034e+06	6.94519	845.549
30393	AC	1		1									9.9399	825.775	45176			3.77514e+06	9.9399	825.775							45955			3.06437e+06	9.93409	825.774
22895	AC	1		1									7.79827	549.292	35409			2.94034e+06	7.79827	549.292							32944			2.85728e+06	7.84908	549.292
8150	AC	1		1									4.65231	307.187	13153			2.85653e+06	4.65231	307.187							11558			2.84435e+06	4.64202	307.187
30981	AC	1		1									7.6191	870.54	46069			49280.5	7.6191	870.54							47579			5.46442e+06	7.63715	870.538
8043	AC	1		1									1.57147	305.892	12975			3.33529e+06	1.57147	305.892							11393			1.73052e+06	1.61327	305.892
20469	AC	1		1									6.14968	499.817	32014			2.67272e+06	6.14968	499.817							29920			2.1714e+06	6.20168	499.818
1193	AC	1		1									4.53665	221.994	1795			110129	4.53665	221.994							1889			3.87326e+06	4.59949	221.994
3361	AC	1		1									4.01943	253.18	5305			2.18762e+06	4.01943	253.18							4997			1.5844e+06	4.07929	253.18
2061	AC	1		1									6.16767	235.166	3057			248714	6.16767	235.166							3133			3.5122e+06	6.17518	235.167
11870	AC	1		1									1.26561	356.863	18887			2.16571e+06	1.26561	356.863							17438			1.48335e+06	1.35248	356.863
29944	AC	1		1									8.24256	790.539	44592			361653	8.24256	790.539							44814			3.24576e+06	8.16154	790.539
20563	AC	1		1									1.44376	502.242	32156			3.06024e+06	1.44376	502.242							30043			6851.68	1.45811	502.241
28731	AC	1		1									5.88472	709.457	42886			553864	5.88472	709.457							41401			2.44987e+06	5.97941	709.457
30308	AC	1		1									7.97724	819.604	45056			427282	7.97724	819.604							45692			2.43789e+06	7.96169	819.605
4620	AC	1		1									0.864792	269.921	7294			2.86054e+06	0.864792	269.921							6592			4607.84	0.943037	269.921
31378	AC	1		1									9.78928	1516.44	46656			1.32871e+06	9.78928	1516.44							49751			1.37474e+06	9.8446	1516.44
26425	AC	1		1									7.36171	642.504	40021			1.9141e+06	7.36171	642.504							37914			585227	7.30065	642.505
27582	AC	1		1									6.96484	676.448	41410			919515	6.96484	676.448							39583			1.56147e+06	6.94519	676.447
30371	AC	1		1									8.90387	823.743	45146			1.16584e+06	8.90387	823.743							45846			1.28513e+06	8.93259	823.747
11653	AC	1		1									1.26561	354.87	18554			1.84964e+06	1.26561	354.87							17150			600454	1.35248	354.869
30587	AC	1		1									8.15848	838.568	45473			384455	8.15848	838.568							46406			2.06275e+06	8.16723	838.57
31216	AC	1		1									9.59081	960.761	46445			297401	9.59081	960.761							48842			2.1477e+06	9.53075	960.76
30822	AC	1		1									8.77398	854.627	45822			160842	8.77398	854.627							47017			2.14728e+06	8.75463	854.626
3640	AC	1		1									5.43611	256.919	5743			760032	5.43611	256.919							5318			1.53124e+06	5.36466	256.919
25283	AC	1		1									8.15848	611.435	38598			2.10574e+06	8.15848	611.435							36296	36297		64817.2	8.16723	611.437
27696	AC	1		1									8.85447	679.47	41568			142799	8.85447	679.47							39731			2.01112e+06	8.8909	679.468
6700	AC	1		1									6.4153	291.887	10706			1.16395e+06	6.4153	291.887							9365			916292	6.33921	291.887
13246	AC	1		1									0.955183	376.821	21147			2.05206e+06	0.955183	376.821							19604			5142.97	0.943037	376.821
5216	AC	1		1									0.31527	276.89	8174			1.23556e+06	0.31527	276.89							7322			799092	0.22367	276.89
23336	AC	1		1									4.62483	558.311	35967			1.67522e+06	4.62483	558.311							33466			335269	4.61569	558.312
27584	AC	1		1									6.96484	676.453	41412			610098	6.96484	676.453							39588			1.3918e+06	6.98736	676.454
11243	AC	1		1									0.634431	347.813	17931			1.98165e+06	0.634431	347.813							16538			5929.65	0.652056	347.813
27356	AC	1		1									7.56881	670.519	41139			1.12139e+06	7.56881	670.519							39305			718973	7.63715	670.52
29489	AC	1		1									7.65664	748.469	43964			100253	7.65664	748.469							43500			1.70663e+06	7.62469	748.469
685	AC	1		1									6.50457	211.946	1011			33508.1	6.50457	211.946							983			1.75686e+06	6.4804	211.946
21263	AC	1		1									4.88317	514.303	33135	33136	33134	38749.6	4.88317	514.303							30952			1.74696e+06	4.96882	514.304
30279	AC	1		1									8.15848	816.597	45020			286114	8.15848	816.597							45603			1.36903e+06	8.16154	816.598
19627	AC	1		1									7.88951	484.393	30732			1.30453e+06	7.88951	484.393							28635			290478	7.89033	484.393
19774	AC	1		1									7.74369	487.383	30974			1.52405e+06	7.74369	487.383							28850	28851		34351.9	7.74094	487.381
19785	AC	1		1									6.5567	487.823	30989			830814	6.5567	487.823							28890			723290	6.54901	487.825
16643	AC	1		1									7.5037	430.359	26343			778229	7.5037	430.359							24536			745385	7.4979	430.358
28655	AC	1		1									8.15848	706.534	42789			680961	8.15848	706.534							41249			781404	8.13918	706.535
4585	AC	1		1									4.12623	269.211	7239			735129	4.12623	269.211							6554			699417	4.14058	269.211
1205	AC	1		1									6.80697	222.113	1818			688685	6.80697	222.113							1919			698622	6.79948	222.113
17922	AC	1		1									7.63262	454.347	28204			929541	7.63262	454.347							26442			433374	7.63715	454.347
2808	AC	1		1									9.97584	246.17	4374			642938	9.97584	246.17							4259			671129	9.95596	246.17
28807	AC	1		1									9.9399	712.646	42976			867339	9.9399	712.646							41573			443433	9.8446	712.646
3389	AC	1		1									1.26561	253.878	5344			944000	1.26561	253.878							5036			349330	1.21667	253.877
13007	AC	1		1									7.13581	372.316	20766	20765	20767	14785.1	7.13581	372.316							19242	19245		1.27003e+06	7.08528	372.315
28651	AC	1		1									8.12906	706.517	42785			403759	8.12906	706.517							41240			848395	8.13918	706.517
7165	AC	1		1									6.16767	296.237	11456			719528	6.16767	296.237							10028			503753	6.26535	296.236
25967	AC	1		1									8.51062	630.491	39427			572958	8.51062	630.491							37254			647043	8.41684	630.488
21354	AC	1		1									5.17089	516.315	33274	33283		237255	5.17089	516.315							31066			959761	5.22641	516.313
31353	AC	1		1									9.58337	1442.41	46624			677158	9.58337	1442.41							49730			518397	9.63416	1442.41
31355	AC	1		1									9.52532	1443.39	46626			706653	9.52532	1443.39							49732			484470	9.56965	1443.39
31022	AC	1		1									8.26248	876.593	46136	46137		73963	8.26248	876.593							47730			1.09708e+06	8.16723	876.592
5237	AC	1		1									4.51668	277.177	8203			388974	4.51668	277.177							7355			774422	4.51562	277.177
28958	AC	1		1									5.04699	720.419	43205			205363	5.04699	720.419							42009			929122	4.9904	720.419
29868	AC	1		1									9.6703	782.688	44494			851751	9.6703	782.688							44662			273464	9.59808	782.688
27919	AC	1		1									8.37862	685.448	41847			363495	8.37862	685.448							40038			711822	8.3672	685.45
23928	AC	1		1									9.90127	573.45	36793			834791	9.90127	573.45							34319			213359	9.93409	573.452
28762	AC	1		1									8.68701	710.514	42928			555613	8.68701	710.514							41456			482746	8.67108	710.513
10552	AC	1		1									1.57147	338.803	16855			809912	1.57147	338.803							15390			212887	1.48276	338.803
18520	AC	1		1									7.81122	466.347	29041			639976	7.81122	466.347							27178			374451	7.79389	466.347
2276	AC	1		1									9.34671	239.104	3427			650352	9.34671	239.104							3465			344355	9.27467	239.104
27833	AC	1		1									8.15848	683.46	41733			517777	8.15848	683.46							39932			459065	8.12668	683.461
11703	AC	1		1									5.47791	355.267	18627			578362	5.47791	355.267							17231			370235	5.50664	355.267
29284	AC	1		1									6.05921	735.466	43678			47217.7	6.05921	735.466							42886			899224	6.02705	735.466
4157	AC	1		1									0.864792	263.876	6513			903851	0.864792	263.876							5944			28177.3	0.943037	263.876
22531	AC	1		1									7.24597	540.398	34898			620441	7.24597	540.398							32520			307569	7.19855	540.397
13955	AC	1		1									5.47791	389.23	22286			828255	5.47791	389.23							20742			82476.9	5.39297	389.23
21889	AC	1		1									1.26561	526.716	34017			617112	1.26561	526.716							31788			291614	1.30676	526.716
1907	AC	1		1									3.94884	232.929	2846			169347	3.94884	232.929							2966			729745	3.92221	232.929
27959	AC	1		1									8.54789	686.541	41892			253797	8.54789	686.541							40099			620528	8.54257	686.541
29337	AC	1		1									4.74516	739.425	43762			6494.51	4.74516	739.425							43069			849584	4.74213	739.425
26295	AC	1		1									9.18734	638.508	39849			272998	9.18734	638.508							37747			578413	9.22358	638.507
17040	AC	1		1									7.94759	437.318	26954			498172	7.94759	437.318							25141			342240	7.92043	437.318
18637	AC	1		1									7.88951	468.359	29216			159417	7.88951	468.359							27291			677059	7.84908	468.361
28759	AC	1		1									6.01486	710.456	42920	42921	42922	13306.6	6.01486	710.456							41444			812870	6.02705	710.456
30226	AC	1		1									9.07056	812.761	44956			714415	9.07056	812.761							45532			91695.5	9.02195	812.76
19672	AC	1		1									7.88951	485.404	30785			684624	7.88951	485.404							28697			116258	7.91415	485.403
4436	AC	1		1									4.58096	267.196	7012			422092	4.58096	267.196							6378			338802	4.51562	267.196
5584	AC	1		1									5.14296	280.893	8735			524068	5.14296	280.893							7803			225483	5.22641	280.893
17639	AC	1		1									2.08969	449.108	27776			177226	2.08969	449.108							26049			570605	2.10817	449.108
15793	AC	1		1									6.55	416.266	25010			170941	6.55	416.266							23368			576260	6.59528	416.267
9087	AC	1		1									1.70646	318.911	14602			217850	1.70646	318.911							13062			508656	1.7445	318.912
26454	AC	1		1									7.76359	643.46	40053			235824	7.76359	643.46							37956			459190	7.7467	643.46
25682	AC	1		1									9.44321	622.513	39089			420982	9.44321	622.513							36860			270984	9.47126	622.512
31007	AC	1		1									8.24964	875.587	46109			109217	8.24964	875.587							47691			565996	8.28236	875.583
30972	AC	1		1									8.15848	868.616	46053	46054		82265.8	8.15848	868.616							47536			589678	8.22108	868.615
17246	AC	1		1									6.52264	441.336	27217	27227		242335	6.52264	441.336							25396			421799	6.52836	441.337
10163	AC	1		1									7.06893	333.24	16271			281814	7.06893	333.24							14840			379812	7.022	333.24
8840	AC	1		1									5.83923	316.201	14148			466326	5.83923	316.201							12655			194088	5.78628	316.2
25088	AC	1		1									9.46492	605.471	38345			416373	9.46492	605.471							35978			241938	9.47126	605.47
26215	AC	1		1									8.29349	636.485	39736			648212	8.29349	636.485							37594			7946.64	8.30151	636.484
26556	AC	1		1									5.60832	646.374	40186			274216	5.60832	646.374							38064			380263	5.60611	646.375
29281	AC	1		1									6.05921	735.457	43672			29442.3	6.05921	735.457							42879			620861	6.04039	735.458
21327	AC	1		1									8.12906	515.409	33240			597004	8.12906	515.409							31044			35730.3	8.16723	515.407
21391	AC	1		1									6.71198	516.39	33331			518407	6.71198	516.39							31112			107997	6.66364	516.389
19664	AC	1		1									7.36171	485.367	30776			585569	7.36171	485.367							28692			22126.7	7.40973	485.367
4111	AC	1		1									3.93413	263.164	6454			128584	3.93413	263.164							5899			478067	3.99518	263.164
19570	AC	1		1									0.407358	483.729	30629			300816	0.407358	483.729							28560			305739	0.316645	483.73
23532	AC	1		1									6.45954	563.349	36232			218912	6.45954	563.349							33731			383481	6.40503	563.352
23151	AC	1		1									7.94759	554.401	35741			432977	7.94759	554.401							33211			165608	7.93321	554.4
23728	AC	1		1									8.20671	568.416	36493			419700	8.20671	568.416							33989			173581	8.24222	568.414
19655	AC	1		1									8.81692	485.353	30766			164380	8.81692	485.353							28676			427441	8.81434	485.355
27099	AC	1		1									8.81692	661.554	40834			446010	8.81692	661.554							38903			125921	8.85808	661.554
18300	AC	1		1									7.94759	460.394	28725			378971	7.94759	460.394							26866			182111	7.95565	460.394
7285	AC	1		1									6.05921	297.265	11614			265796	6.05921	297.265							10185			295176	6.04039	297.264
28014	AC	1		1									8.28761	688.468	41954			143456	8.28761	688.468							40187			416853	8.25999	688.469
13588	AC	1		1									2.29457	382.869	21715			294330	2.29457	382.869							20146			265888	2.37943	382.87
19353	AC	1		1									7.6775	480.374	30276			550060	7.6775	480.374							28199			6677.16	7.63715	480.373
5802	AC	1		1									1.8076	282.89	9104	9103		67434.4	1.8076	282.89							8099			476983	1.84704	282.891
27729	AC	1		1									7.10088	680.459	41603	41605		91718.4	7.10088	680.459							39794	39795		442883	7.11651	680.459
5689	AC	1		1									6.52264	281.211	8923			263763	6.52264	281.211							7914			268290	6.57406	281.211
17490	AC	1		1									6.24328	446.306	27586	27585		7799.46	6.24328	446.306							25827			521860	6.33921	446.307
16674	AC	1		1									7.81122	431.315	26390			518885	7.81122	431.315							24554			5952.41	7.79389	431.316
27248	AC	1		1									6.89016	666.455	41018			218534	6.89016	666.455							39123			305876	6.89618	666.455
4423	AC	1		1									6.71198	267.172	6997	6995	6996	252224	6.71198	267.172							6363			270710	6.79948	267.172
29280	AC	1		1									5.74636	735.457	43671			74340.2	5.74636	735.457							42878			411071	5.65369	735.458
28951	AC	1		1									4.46897	720.41	43194			24768.8	4.46897	720.41							41988			455053	4.38382	720.41
11424	AC	1		1									5.62179	351.151	18228			258040	5.62179	351.151							16825			214678	5.60611	351.15
22041	AC	1		1									8.68701	530.453	34218			251708	8.68701	530.453							31959			219979	8.684	530.452
19000	AC	1		1									8.61298	475.34	29760			390679	8.61298	475.34							27780			71654.7	8.60028	475.341
28730	AC	1		1									5.41471	709.457	42885			195657	5.41471	709.457							41400			266117	5.45027	709.457
26012	AC	1		1									9.30395	631.509	39483			279649	9.30395	631.509							37291			180742	9.36054	631.508
18190	ACC	1		1									6.37014	459.332	28565			23127.7	6.37014	459.332							26744			431546	6.45259	459.332
25680	AC	1		1									9.46492	622.497	39087			296165	9.46492	622.497							36858			157244	9.47126	622.497
17038	AC	1		1									7.79827	437.292	26952			284266	7.79827	437.292							25137			167037	7.7467	437.291
2064	AC	1		1									9.97584	235.167	3064	3060		32739.7	9.97584	235.167							3135			413527	9.95596	235.167
29294	AC	1		1									5.19168	736.405	43695			154188	5.19168	736.405							42905			291890	5.16247	736.405
30464	AC	1		1									7.14328	833.547	45304			285415	7.14328	833.547							46156			155225	7.19855	833.548
26297	AC	1		1									9.78928	638.528	39851			302577	9.78928	638.528							37750			137408	9.76211	638.529
26882	AC	1		1									9.30395	654.472	40572			251397	9.30395	654.472							38487			183128	9.27467	654.472
26839	AC	1		1									6.83547	653.43	40528			232493	6.83547	653.43							38411			197389	6.77661	653.433
26292	AC	1		1									8.29349	638.501	39846			366765	8.29349	638.501							37741			58177.2	8.32395	638.502
739	AC	1		1									1.31075	213.112	1086			397178	1.31075	213.112							1077	1076		25463.3	1.39436	213.112
29198	AC	1		1									6.06515	730.428	43548			7400.22	6.06515	730.428							42578			415232	6.10968	730.428
16854	ACC	1		1									7.94759	433.37	26676			304134	7.94759	433.37							24855	24854		117061	7.97427	433.372
25210	AC	1		1									9.72278	609.508	38497			240372	9.72278	609.508							36173			179714	9.69106	609.508
24534	AC	1		1									9.40335	590.492	37626			253797	9.40335	590.492							35219			165122	9.39885	590.492
29796	AC	1		1									8.63841	772.505	44407			175809	8.63841	772.505							44286			242599	8.60028	772.501
2918	AC	1		1									2.17999	248.188	4546			209176	2.17999	248.188							4428			206925	2.14775	248.188
14947	AC	1		1									5.47791	404.265	23718			110327	5.47791	404.265							22201			305424	5.44357	404.265
26216	ACC	1		1									8.8619	636.486	39737			273163	8.8619	636.486							37604			142233	8.8909	636.488
25002	AC	1		1									8.5249	603.465	38230			384463	8.5249	603.465							35873	35872	35871	29696.7	8.60028	603.465
18667	ACC	1		1									8.33739	469.291	29257			237335	8.33739	469.291							27321			175629	8.3672	469.291
6158	AC	1		1									9.58337	285.334	9731			259246	9.58337	285.334							8525			152817	9.64148	285.334
18666	AC	1		1									7.46122	469.291	29256			343184	7.46122	469.291							27317			64028.2	7.46951	469.292
29653	AC	1		1									5.08155	763.459	44202			191543	5.08155	763.459							43978			214554	5.02463	763.459
21329	AC	1		1									8.65881	515.409	33242			209052	8.65881	515.409							31045			190082	8.67108	515.408
20907	AC	1		1									8.68701	507.376	32623			172783	8.68701	507.376							30420			225644	8.684	507.376
316	AC	1		1									5.26801	205.086	494			169850	5.26801	205.086							462			225702	5.25318	205.086
28171	AC	1		1									5.02658	692.425	42177			119694	5.02658	692.425							40394			269214	4.97626	692.423
26302	AC	1		1									9.76069	638.546	39856			262039	9.76069	638.546							37757			125611	9.71271	638.546
27166	AC	1		1									5.12947	664.392	40911			166312	5.12947	664.392							38997			214938	5.12763	664.393
11219	AC	1		1									6.80697	347.219	17902			235708	6.80697	347.219							16511			145516	6.77661	347.219
21045	AC	1		1									7.90307	510.284	32834			320827	7.90307	510.284							30650			59121.8	7.83051	510.283
21978	AC	1		1									8.24256	529.382	34132			78977.2	8.24256	529.382							31874			300900	8.25999	529.382
27239	AC	1		1									6.89016	666.414	41004			157493	6.89016	666.414							39099			219471	6.89618	666.414
27162	AC	1		1									5.12277	664.376	40904			164567	5.12277	664.376							38988			211438	5.10622	664.376
26915	AC	1		1									8.81022	655.497	40605			63153	8.81022	655.497							38549			302052	8.80078	655.496
23301	AC	1		1									8.35046	557.376	35924			109532	8.35046	557.376							33416			247023	8.3738	557.376
12769	AC	1		1									6.16767	370.247	20329			146265	6.16767	370.247							18795			210096	6.15644	370.247
12778	AC	1		1									8.54789	370.259	20352			204838	8.54789	370.259							18814	18815		147294	8.50043	370.258
5517	AC	1		1									3.14022	280.105	8635			243721	3.14022	280.105							7723			107835	3.16834	280.105
11634	AC	1		1									6.23799	354.269	18530			320339	6.23799	354.269							17129			28953.8	6.2531	354.269
2772	AC	1		1									2.71512	245.948	4320			61907.4	2.71512	245.948							4207			287030	2.67069	245.948
16852	AC	1		1									5.75257	433.34	26673			172948	5.75257	433.34							24847			173395	5.78628	433.341
17486	AC	1		1									7.90307	446.291	27580			215114	7.90307	446.291							25825			130681	7.83051	446.29
6619	AC	1		1									4.65231	290.183	10593			257341	4.65231	290.183							9223			84602.5	4.64202	290.184
29056	AC	1		1									4.69855	723.421	43355			34049	4.69855	723.421							42208			304975	4.6883	723.421
16603	AC	1		1									9.8795	430.243	26275			131558	9.8795	430.243							24486			207107	9.93409	430.243
131	AC	1		1									3.61795	202.106	199			129264	3.61795	202.106							193			209064	3.63031	202.106
29860	AC	1		1									4.97837	781.47	44486	44485		70778.4	4.97837	781.47							44623			264652	4.97626	781.471
25727	AC	1		1									9.47162	623.508	39148			183464	9.47162	623.508							36889			150175	9.47126	623.508
9858	AC	1		1									5.57388	330.191	15756			185237	5.57388	330.191							14287			144686	5.60611	330.191
17257	AC	1		1									7.33106	441.378	27238			112172	7.33106	441.378							25427			217695	7.42872	441.378
4891	AC	1		1									6.61766	273.185	7669			239328	6.61766	273.185							6849			83297.1	6.7122	273.185
1197	AC	1		1									6.25478	221.994	1800	1801		11873.7	6.25478	221.994							1890			310240	6.33921	221.994
13040	AC	1		1									5.46282	373.278	20825			145221	5.46282	373.278							19304			172363	5.36466	373.278
25893	AC	1		1									9.6703	628.533	39333			179859	9.6703	628.533							37138			137341	9.64989	628.533
4732	AC	1		1									5.67065	271.19	7438			37440.5	5.67065	271.19							6669			279337	5.7312	271.19
24177	AC	1		1									7.39721	580.422	37118			23081.8	7.39721	580.422							34630			292940	7.37598	580.425
25850	AC	1		1									9.46492	627.461	39286			199225	9.46492	627.461							37050			113834	9.47126	627.461
9476	AC	1		1									7.24597	325.269	15193			197150	7.24597	325.269							13604			115905	7.30065	325.269
27595	AC	1		1									9.90127	676.521	41423			81496.1	9.90127	676.521							39602			229575	9.83789	676.521
19659	AC	1		1									7.35501	485.363	30770			286914	7.35501	485.363							28683			21520	7.40973	485.364
8980	AC	1		1									4.93062	317.925	14399			102879	4.93062	317.925							12865			204616	5.0172	317.925
23310	AC	1		1									6.66563	557.389	35937			187975	6.66563	557.389							33419			117472	6.67109	557.389
20998	AC	1		1									7.19954	509.279	32773			29446	7.19954	509.279							30579			273233	7.11651	509.282
9968	AC	1		1									8.47969	331.271	15906			188707	8.47969	331.271							14407			113295	8.43105	331.271
28262	AC	1		1									6.07767	694.43	42297			6685.95	6.07767	694.43							40522			295214	6.02705	694.43
6846	AC	1		1									5.24006	293.174	10950			37403	5.24006	293.174							9581			258490	5.17683	293.174
18160	AC	1		1									5.43611	458.766	28515	28516		116999	5.43611	458.766							26690			177315	5.46395	458.766
1911	AC	1		1									4.80701	232.928	2852	2851		104965	4.80701	232.928							2967			185737	4.8218	232.928
1227	AC	1		1									9.97584	222.171	1844			109038	9.97584	222.171							1946			180549	9.95596	222.171
27232	AC	1		1									5.42141	666.399	40997			109155	5.42141	666.399							39092			179524	5.44357	666.399
13507	AC	1		1									6.64529	381.266	21589			235949	6.64529	381.266							20036			48264.4	6.54901	381.265
27027	AC	1		1									7.7916	659.415	40750	40751		252013	7.7916	659.415							38774	38773		31805.6	7.78702	659.415
28321	AC	1		1									7.36171	696.474	42371			271101	7.36171	696.474							40671			12561.4	7.28139	696.473
1276	AC	1		1									8.61298	223.169	1909			162068	8.61298	223.169							2039			121422	8.60028	223.169
3648	AC	1		1									2.5856	256.939	5753			231607	2.5856	256.939							5325			51068.6	2.54956	256.939
27305	AC	1		1									8.51062	668.459	41083			189305	8.51062	668.459							39217			89619.9	8.51328	668.459
24205	AC	1		1									8.37191	581.456	37158			91317.2	8.37191	581.456							34680			186411	8.3738	581.455
16190	AC	1		1									4.80701	423.271	25616			87815.3	4.80701	423.271							23937			185659	4.8218	423.271
18527	AC	1		1									8.81022	466.36	29051			152891	8.81022	466.36							27191			120306	8.88346	466.361
22682	AC	1		1									6.71198	544.39	35106			145032	6.71198	544.39							32684			125765	6.80619	544.392
24948	AC	1		1									9.99092	601.52	38157			49220	9.99092	601.52							35803			217118	10.0001	601.52
25853	AC	1		1									8.8619	627.472	39289			185236	8.8619	627.472							37055			80276.4	8.8909	627.471
952	AC	1		1									4.16925	216.16	1395			172723	4.16925	216.16							1441			91974.9	4.12476	216.16
28150	AC	1		1									5.8582	691.507	42134			8317.44	5.8582	691.507							40358			255768	5.89633	691.505
17526	AC	1		1									4.24432	446.364	27637			153438	4.24432	446.364							25849			110510	4.27018	446.364
18531	AC	1		1									8.81692	466.363	29055			168239	8.81692	466.363							27192			95138	8.83724	466.363
23743	AC	1		1									9.9399	568.481	36508			129876	9.9399	568.481							34009			133360	9.87452	568.484
11844	AC	1		1									7.0557	356.311	18851			173968	7.0557	356.311							17404			88512.1	7.06527	356.31
28360	AC	1		1									6.15551	698.434	42424	42425		127948	6.15551	698.434							40760			133755	6.17518	698.434
11604	AC	1		1									6.01486	354.171	18486			135620	6.01486	354.171							17098			125369	6.04039	354.169
29398	AC	1		1									5.8582	744.457	43843			5488.6	5.8582	744.457							43278			255465	5.88321	744.457
20927	AC	1		1									3.81821	508.275	32651			152808	3.81821	508.275							30457			107934	3.79253	508.273
26574	AC	1		1									8.50391	646.479	40211			31907.4	8.50391	646.479							38099			228212	8.41684	646.477
23917	AC	1		1									8.22006	573.384	36782			202999	8.22006	573.384							34295			56221.7	8.22108	573.384
28322	AC	1		1									7.7916	696.473	42372			213808	7.7916	696.473							40673			41638.3	7.7467	696.47
17527	AC	1		1									8.1518	446.363	27638			232211	8.1518	446.363							25851	25852		21595.2	8.12074	446.362
26073	AC	1		1									7.37466	633.299	39562			206156	7.37466	633.299							37374	37375		44321.6	7.36949	633.299
24535	AC	1		1									9.78258	590.492	37627			102857	9.78258	590.492							35220			147429	9.71941	590.491
27304	AC	1		1									8.22006	668.459	41082			196765	8.22006	668.459							39215	39214		49702.9	8.20318	668.458
18127	AC	1		1									5.97664	458.326	28469	28470	28479	14031.9	5.97664	458.326							26665	26666		230747	6.04039	458.326
27999	AC	1		1									5.14296	688.431	41939			87484.1	5.14296	688.431							40163			156854	5.17683	688.431
25483	AC	1		1									8.59977	617.501	38840			138237	8.59977	617.501							36638			105237	8.60028	617.5
14798	ACC	1		1									7.7916	402.285	23509			218908	7.7916	402.285							21966	21967		23859.2	7.84908	402.285
19102	AC	1		1									6.59781	477.153	29909			77230.9	6.59781	477.153							27926			164080	6.59528	477.153
25348	AC	1		1									8.43666	612.471	38677			145237	8.43666	612.471							36379	36380		95515.5	8.3738	612.471
23028	ACC	1		1									8.1518	551.393	35593			233467	8.1518	551.393							33057			7034.54	8.16723	551.393
4146	AC	1		1									8.94969	263.237	6500			232420	8.94969	263.237							5936			7078.54	8.8909	263.237
8184	AC	1		1									6.5567	307.9	13201			184172	6.5567	307.9							11600	11599		54199.7	6.4877	307.9
3671	AC	1		1									4.44119	257.139	5787			4044.38	4.44119	257.139							5355			234109	4.51562	257.139
23622	AC	1		1									5.52546	566.311	36353			51437.3	5.52546	566.311							33860			186226	5.53489	566.311
29527	AC	1		1									9.78258	750.624	44012			121077	9.78258	750.624							43594			115977	9.77587	750.624
19246	AC	1		1									7.56881	478.75	30115			229202	7.56881	478.75							28080			6818.39	7.4979	478.748
11157	AC	1		1									9.8424	346.259	17806			138760	9.8424	346.259							16451			93168.2	9.83789	346.259
30352	AC	1		1									6.15551	822.513	45118	45119	45117	14392.1	6.15551	822.513							45789			216100	6.24735	822.51
22160	AC	1		1									6.60451	534.106	34397			108832	6.60451	534.106							32125			121255	6.59528	534.107
26569	AC	1		1									8.8619	646.444	40205			103553	8.8619	646.444							38089			126436	8.90451	646.447
29000	AC	1		1									8.15848	721.497	43281			39314	8.15848	721.497							42095			188903	8.16723	721.497
13199	AC	1		1									9.86443	376.232	21084			190406	9.86443	376.232							19563			35973.6	9.93409	376.232
30559	AC	1		1									7.88951	837.595	45436	45435		37904.4	7.88951	837.595							46352			183575	7.96169	837.596
22276	ACC	1		1									7.79827	535.363	34553			186264	7.79827	535.363							32241			33225.8	7.87045	535.362
25972	AC	1		1									8.74466	630.531	39432			32467.8	8.74466	630.531							37259			186609	8.79408	630.53
10337	AC	1		1									9.6703	335.257	16519			111881	9.6703	335.257							15045			107159	9.64989	335.257
1113	AC	1		1									9.97584	220.119	1648			26693.2	9.97584	220.119							1714			192003	9.95596	220.119
26011	AC	1		1									8.68701	631.509	39482			87368.7	8.68701	631.509							37290			129242	8.63013	631.508
29068	ACC	1		1									7.23226	723.467	43374			208060	7.23226	723.467							42237			8428.93	7.2463	723.467
5515	AC	1		1									2.5856	280.105	8633			103570	2.5856	280.105							7721			112725	2.67069	280.105
4832	AC	1		1									9.9399	272.185	7589			132666	9.9399	272.185							6786			82679.5	9.95596	272.185
12997	AC	1		1									6.32569	372.306	20750			57403.5	6.32569	372.306							19239			156228	6.26535	372.306
26561	AC	1		1									8.28761	646.41	40196			137586	8.28761	646.41							38072			75356.1	8.32395	646.41
13304	AC	1		1									5.02658	378.212	21242			46660.3	5.02658	378.212							19741			166216	5.0172	378.213
10335	AC	1		1									6.59781	335.258	16516	16515		40719.1	6.59781	335.258							15038			170811	6.66364	335.258
28847	AC	1		1									6.37648	716.434	43033	43034		77482.8	6.37648	716.434							41728			132996	6.40503	716.433
24755	AC	1		1									4.95051	597.029	37911			113314	4.95051	597.029							35551			96557.8	4.97626	597.027
17597	AC	1		1									8.22006	448.306	27731			138819	8.22006	448.306							25969			71024.1	8.20318	448.307
29265	AC	1		1									4.97837	734.461	43643			29031	4.97837	734.461							42841			175316	4.96882	734.461
10951	AC	1		1									5.26801	343.231	17491			138500	5.26801	343.231							16126			63979.2	5.25988	343.232
21308	AC	1		1									4.65231	515.31	33208			20829.2	4.65231	515.31							31010			177976	4.61569	515.311
13168	AC	1		1									2.77223	376.198	21040	21020	21041	94663.4	2.77223	376.198							19536	19537		101990	2.79511	376.199
26917	AC	1		1									8.30621	655.501	40607			6618.72	8.30621	655.501							38551			189984	8.30151	655.501
10950	AC	1		1									4.33651	343.231	17489			41622.2	4.33651	343.231							16124			154731	4.33949	343.231
29683	AC	1		1									7.75062	764.506	44248			164609	7.75062	764.506							44046			29336.9	7.71853	764.506
20490	AC	1		1									5.55315	500.321	32046			98909.8	5.55315	500.321							29950			94833.3	5.48826	500.323
24309	AC	1		1									9.1505	584.467	37292			96289.4	9.1505	584.467							34812			96740.3	9.22358	584.465
15183	AC	1		1									5.69868	407.241	24062			142878	5.69868	407.241							22511			47744.2	5.7312	407.241
27593	AC	1		1									8.91824	676.514	41421			57852.9	8.91824	676.514							39598			132185	8.90451	676.516
16408	AC	1		1									5.83923	427.324	25926			95469.1	5.83923	427.324							24197			92806.8	5.84857	427.325
26872	AC	1		1									6.75753	654.432	40561			69495	6.75753	654.432							38471			117807	6.7325	654.431
21695	AC	1		1									8.1518	522.417	33769			175325	8.1518	522.417							31546	31547		10514.7	8.16723	522.415
20027	AC	1		1									9.40335	492.324	31358			82039.8	9.40335	492.324							29263			103270	9.47126	492.324
30999	AC	1		1									8.15848	874.578	46099	46100		53422.7	8.15848	874.578							47673			131840	8.16723	874.576
27301	AC	1		1									8.17209	668.455	41078			144181	8.17209	668.455							39211			40566.7	8.20318	668.454
9642	AC	1		1									6.12313	327.253	15431	15432	15433	42191	6.12313	327.253							13902			141924	6.12994	327.253
31339	AC	1		1									9.06386	1206.33	46606			107374	9.06386	1206.33							49709			76117.9	8.99049	1206.33
18816	AC	1		1									0.0205224	471.799	29482	29483		35717.8	0.0205224	471.799							27512			146970	0.0593868	471.8
4006	AC	1		1									0.00737675	261.869	6297			131923	0.00737675	261.869							5738			50642.6	0.0205075	261.87
4963	AC	1		1									2.25509	274.165	7772			119528	2.25509	274.165							6988			62924.7	2.25469	274.165
12842	AC	1		1									1.32674	370.84	20500	20501		115535	1.32674	370.84							18923	18924		66693.6	1.28349	370.84
15947	AC	1		1									9.97584	418.28	25242			24428.4	9.97584	418.28							23593			157787	9.95596	418.28
2042	AC	1		1									4.42474	234.886	3034			65901.2	4.42474	234.886							3089			115422	4.46927	234.886
16967	AC	1		1									4.01943	436.255	26859			139792	4.01943	436.255							25040			41509.4	3.99518	436.255
27093	AC	1		1									7.81122	661.469	40828			47298.2	7.81122	661.469							38892			132516	7.74094	661.469
26676	AC	1		1									5.47791	649.389	40330			100354	5.47791	649.389							38221			78309.9	5.50664	649.386
17370	AC	1		1									5.08155	444.296	27403			53182.7	5.08155	444.296							25608			121075	5.02463	444.296
9204	AC	1		1									3.79661	321.17	14774			50270.6	3.79661	321.17							13211	13210		123644	3.72736	321.17
10504	AC	1		1									9.58337	337.273	16796			68281.3	9.58337	337.273							15314			105522	9.56965	337.273
25845	AC	1		1									9.48117	627.454	39281			96208.3	9.48117	627.454							37045			77162.6	9.47126	627.457
591	AC	1		1									9.34671	210.171	873			32735.1	9.34671	210.171							853			138924	9.25422	210.171
21957	AC	1		1									8.74466	528.439	34106			72683	8.74466	528.439							31861			97849.2	8.75463	528.439
28052	AC	1		1									8.30621	689.416	42012			77009.3	8.30621	689.416							40243			92107.8	8.28901	689.417
13140	AC	1		1									8.61298	375.291	20970			140496	8.61298	375.291							19431	19432		26526.1	8.54257	375.29
30658	AC	1		1									8.8619	843.598	45584			49681	8.8619	843.598							46592			116501	8.83724	843.595
25004	AC	1		1									9.2728	603.463	38232			106303	9.2728	603.463							35875			59412.3	9.26089	603.462
22355	AC	1		1									8.30621	536.37	34662			115235	8.30621	536.37							32310	32311		50021.2	8.30151	536.368
13771	AC	1		1									8.56937	386.29	21967			123112	8.56937	386.29							20407	20406		40492.6	8.66468	386.29
10773	AC	1		1									4.95051	341.316	17214			81373.9	4.95051	341.316							15804			81413.1	4.91966	341.317
18401	AC	1		1									2.5856	463.126	28845			39844.9	2.5856	463.126							26999			122085	2.56581	463.126
26061	AC	1		1									8.51062	632.506	39545			11941.7	8.51062	632.506							37364			149930	8.54257	632.507
25352	AC	1		1									8.41531	612.478	38682			100102	8.41531	612.478							36382			60013.8	8.41014	612.478
5506	AC	1		1									0.955183	280.105	8621			126590	0.955183	280.105							7706	7705		33204.7	0.896893	280.105
16199	AC	1		1									6.37014	423.285	25645	25646		139972	6.37014	423.285							23964			18911	6.38585	423.287
27043	AC	1		1									8.7312	659.522	40768			144117	8.7312	659.522							38815			14159.1	8.80078	659.521
2012	AC	1		1									4.33651	234.157	2985			84874	4.33651	234.157							3050			71767	4.31151	234.157
23880	AC	1		1									6.95739	572.444	36736			102043	6.95739	572.444							34255	34256		54577.3	6.93776	572.444
5509	AC	1		1									1.61622	280.105	8627			82582.8	1.61622	280.105							7713	7714		73605.1	1.65716	280.105
21019	AC	1		1									8.6803	509.372	32805			90307.5	8.6803	509.372							30603			65860.3	8.684	509.371
18164	ACC	1		1									6.3884	458.763	28525			7326.99	6.3884	458.763							26698	26697		147492	6.45259	458.765
25718	AC	1		1									9.94661	623.452	39137			112281	9.94661	623.452							36883			41528.1	9.99341	623.452
30347	AC	1		1									5.74636	821.971	45111			75452	5.74636	821.971							45784			76648.1	5.78628	821.97
17530	AC	1		1									4.25994	446.367	27641			77357.7	4.25994	446.367							25854			74095.6	4.27018	446.367
7570	AC	1		1									1.32674	300.913	12019			43205.1	1.32674	300.913							10577			107907	1.35248	300.914
21491	ACC	1		1									5.94499	518.421	33478			19697.3	5.94499	518.421							31220			131079	5.93171	518.422
29342	AC	1		1									3.7528	740.429	43768			91545	3.7528	740.429							43092			58673.5	3.77017	740.429
29222	AC	1		1									8.15848	730.582	43580			5644.71	8.15848	730.582							42631	42630		144043	8.12074	730.581
9527	AC	1		1									4.30866	326.237	15271			38148.3	4.30866	326.237							13718			111357	4.31151	326.237
5519	AC	1		1									3.974	280.106	8637			72817	3.974	280.106							7725			76275.5	4.03818	280.106
26566	AC	1		1									7.44152	646.438	40201	40202		105921	7.44152	646.438							38084			41266.1	7.46951	646.441
24323	AC	1		1									4.19703	585.325	37307			25588.4	4.19703	585.325							34829			121336	4.25393	585.326
13461	AC	1		1									6.73727	380.338	21494			71494.6	6.73727	380.338							19939			75242.8	6.75523	380.338
29334	AC	1		1									8.55459	738.625	43759	43757	43758	113536	8.55459	738.625							43058	43057	43056	31637.1	8.63013	738.625
16978	AC	1		1									5.31709	436.292	26876			26320.9	5.31709	436.292							25060			118107	5.34706	436.292
16544	AC	1		1									7.48263	429.305	26198			101338	7.48263	429.305							24419	24420	24421	42975.1	7.4979	429.304
31009	AC	1		1									8.7312	875.79	46113			37810.2	8.7312	875.79							47700			102849	8.79408	875.79
10332	AC	1		1									5.8582	335.258	16509			11724.7	5.8582	335.258							15033			127561	5.78628	335.258
17039	AC	1		1									8.17209	437.293	26953			94762.1	8.17209	437.293							25140	25139		44521.4	8.25999	437.291
19654	AC	1		1									6.86899	485.352	30765			46647.4	6.86899	485.352							28675			91669.1	6.93776	485.354
28358	AC	1		1									6.9333	698.423	42420			25668.3	6.9333	698.423							40757			112287	6.98736	698.426
3346	AC	1		1									9.95418	253.143	5276			25269.3	9.95418	253.143							4975			112434	9.93409	253.143
2029	AC	1		1									0.0406641	234.886	3005			36405.3	0.0406641	234.886							3066			101234	0.0593868	234.886
17692	AC	1		1									8.5249	449.382	27850			131109	8.5249	449.382							26094			5827.8	8.54257	449.38
24084	AC	1		1									8.59977	577.364	37006			70565	8.59977	577.364							34518			64348.4	8.51328	577.364
10336	ACC	1		1									8.15848	335.258	16518			85242.9	8.15848	335.258							15043			49188.2	8.22108	335.257
17622	AC	1		1									7.75062	448.382	27758			82106.4	7.75062	448.382							26003			51191.7	7.80672	448.383
8930	AC	1		1									6.14968	317.197	14323	14312		53382.9	6.14968	317.197							12778			79041	6.17518	317.198
1223	ACC	1		1									7.65664	222.157	1840			119443	7.65664	222.157							1939			12890.7	7.74094	222.157
26524	AC	1		1									7.79827	645.475	40142			42520.9	7.79827	645.475							38040	38041		88844.1	7.87741	645.475
22283	AC	1		1									7.79827	535.367	34562			123392	7.79827	535.367							32247			7783.73	7.70591	535.367
17655	ACC	1		1									8.26248	449.254	27800	27801		79272.5	8.26248	449.254							26054	26053		51845.9	8.30151	449.253
27805	AC	1		1									8.26248	682.503	41697			50638.6	8.26248	682.503							39896			80115.8	8.25999	682.5
12391	AC	1		1									7.81122	365.157	19772			103701	7.81122	365.157							18286			26352	7.78702	365.157
30560	AC	1		1									8.24256	837.595	45437	45438		116428	8.24256	837.595							46354			12664.5	8.20873	837.596
11591	AC	1		1									8.42275	353.287	18473	18472		100086	8.42275	353.287							17058			28884.4	8.51328	353.287
17532	AC	1		1									8.1518	446.367	27643			121889	8.1518	446.367							25858			6853.24	8.16723	446.367
11423	AC	1		1									8.20011	351.144	18227			103673	8.20011	351.144							16824			24851.5	8.20318	351.143
9394	AC	1		1									7.81122	324.29	15068			95999.3	7.81122	324.29							13477	13478		29474.9	7.84908	324.289
30814	AC	1		1									7.31034	854.562	45813			52194.4	7.31034	854.562							47003			72786.7	7.30065	854.562
6114	AC	1		1									6.55	285.132	9670			48731.1	6.55	285.132							8482			75914.9	6.58159	285.132
19913	AC	1		1									8.22006	490.384	31178			69976.7	8.22006	490.384							29084			54294.5	8.28236	490.386
25532	AC	1		1									8.28761	619.382	38897			21958.8	8.28761	619.382							36708	36707		101745	8.28901	619.383
23977	AC	1		1									7.33106	574.454	36858	36859		92996.6	7.33106	574.454							34383			29218.8	7.30065	574.457
10952	AC	1		1									5.50572	343.232	17492			51933.8	5.50572	343.232							16127			70235.1	5.48826	343.231
491	ACC	1		1									6.59781	208.154	738			34793.9	6.59781	208.154							698	697		86890.9	6.59528	208.154
6970	AC	1		1									4.69855	294.21	11151			48682.8	4.69855	294.21							9756			71701.6	4.70876	294.211
14895	AC	1		1									8.76735	403.358	23648			55490.2	8.76735	403.358							22117			64818.2	8.72537	403.36
9234	AC	1		1									8.56937	321.241	14819			113875	8.56937	321.241							13234			6414.91	8.54257	321.241
22816	AC	1		1									7.79827	547.407	35301			84007.3	7.79827	547.407							32858			36068.1	7.83051	547.405
24928	AC	1		1									8.42275	601.373	38134			108675	8.42275	601.373							35781			10666.7	8.45997	601.373
25468	AC	1		1									9.6703	616.501	38824	38825		45394.8	9.6703	616.501							36607			73563.9	9.71271	616.502
5449	AC	1		1									2.47658	279.884	8530			44983	2.47658	279.884							7635			73110.2	2.3967	279.883
2749	AC	1		1									6.06515	245.229	4278			101847	6.06515	245.229							4174			15330.6	6.02705	245.229
21143	AC	1		1									7.5037	511.378	32963			88070.2	7.5037	511.378							30762			28909.9	7.57882	511.377
25144	AC	1		1									8.83012	607.495	38422			58430.9	8.83012	607.495							36038			58078	8.85808	607.495
30754	AC	1		1									8.15848	850.773	45718			96053.7	8.15848	850.773							46823			18845.6	8.24772	850.773
885	AC	1		1									6.07767	215.128	1299	1298		40955	6.07767	215.128							1360	1359	1350	71526.6	6.15644	215.128
12844	ACC	1		1									2.06462	370.84	20506	20504	20505	36430.3	2.06462	370.84							18929	18928		76014.3	2.14775	370.84
28778	AC	1		1									9.18734	711.562	42945			67552.6	9.18734	711.562							41486			43292.4	9.22358	711.561
7005	AC	1		1									3.61795	294.884	11199			62986	3.61795	294.884							9792			47766.1	3.67842	294.884
9464	AC	1		1									6.07767	325.237	15177			101051	6.07767	325.237							13594	13595		8368.82	6.12994	325.237
12287	AC	1		1									5.88472	363.257	19622	19636		88497.7	5.88472	363.257							18078			19845.7	5.97941	363.257
1485	AC	1		1									6.3884	226.951	2211	2227	2212	7443.89	6.3884	226.951							2403			100401	6.31164	226.951
14601	AC	1		1									7.11431	399.293	23214			61506	7.11431	399.293							21682			45963.4	7.17612	399.292
17820	AC	1		1									7.26749	452.373	28055			42640.9	7.26749	452.373							26293			64443.6	7.28139	452.373
403	AC	1		1									6.19412	207.099	613			25366.1	6.19412	207.099							593			80101.5	6.17518	207.099
13260	AC	1		1									5.83923	377.209	21175			3615.79	5.83923	377.209							19660			101661	5.77958	377.209
9326	AC	1		1									8.28761	323.221	14987			98550	8.28761	323.221							13384			5978.59	8.33009	323.221
4518	AC	1		1									2.9676	269.065	7140			49846.2	2.9676	269.065							6483			54580	2.99934	269.065
14996	AC	1		1									3.79661	404.811	23786			18157.1	3.79661	404.811							22248			85109.3	3.81912	404.81
2972	AC	1		1									2.19018	249.189	4630			36785.1	2.19018	249.189							4505			66097.2	2.17157	249.188
20447	AC	1		1									6.06515	499.341	31977			38294.6	6.06515	499.341							29863			64295.5	6.01962	499.339
26559	AC	1		1									6.5103	646.41	40194	40193		7134.3	6.5103	646.41							38069	38070		95358.1	6.57406	646.409
17310	AC	1		1									7.7004	442.348	27304	27305		17808.3	7.7004	442.348							25468			84531.1	7.66418	442.347
13188	AC	1		1									2.79605	376.233	21062			65528.5	2.79605	376.233							19545			36619.8	2.79511	376.233
28944	AC	1		1									8.77398	719.471	43186			80849.2	8.77398	719.471							41961	41960		20822.3	8.7054	719.473
27047	ACC	1		1									8.51062	659.531	40774	40773		64930.1	8.51062	659.531							38828	38827		34277.9	8.58707	659.528
23969	AC	1		1									7.74369	574.433	36850			67076.2	7.74369	574.433							34375			31112.9	7.65831	574.43
15136	AC	1		1									7.7071	406.334	24004			52262	7.7071	406.334							22446	22447		45847.2	7.69925	406.334
22523	AC	1		1									8.1518	540.385	34889			91646.5	8.1518	540.385							32501			5635.66	8.20318	540.383
19917	AC	1		1									6.86899	490.426	31183			23251.7	6.86899	490.426							29100			73929	6.93776	490.426
19112	AC	1		1									6.02051	477.282	29921			89681.3	6.02051	477.282							27929			6453.61	6.08315	477.283
28687	ACC	1		1									8.42275	707.53	42832			72137.3	8.42275	707.53							41317			23352.9	8.49439	707.529
23387	AC	1		1									7.48263	559.363	36031			36413.1	7.48263	559.363							33533			58617.3	7.4979	559.363
27309	AC	1		1									9.07056	668.512	41087			35838.3	9.07056	668.512							39231			59173.2	9.03416	668.51
23514	AC	1		1									6.52264	562.342	36209			6716.95	6.52264	562.342							33692			87963	6.61733	562.345
26526	AC	1		1									7.79827	645.479	40144			34680.8	7.79827	645.479							38046			59658.9	7.75924	645.479
1457	AC	1		1									7.17943	226.144	2177			62472	7.17943	226.144							2375			31178.3	7.19855	226.144
11580	AC	1		1									8.61298	353.268	18458			47463.9	8.61298	353.268							17050			46006.3	8.60028	353.268
22675	AC	1		1									6.4153	544.382	35097			63580.5	6.4153	544.382							32675			28163.4	6.45259	544.385
13492	AC	1		1									6.1042	381.225	21569			31504.6	6.1042	381.225							20024			59913.9	6.20168	381.226
27883	AC	1		1									8.45845	684.456	41805			81387.5	8.45845	684.456							39999			9557.3	8.3738	684.456
25	AC	1		1									8.33001	200.164	41	42		14932.1	8.33001	200.164							32			75299.2	8.38738	200.165
9839	AC	1		1									4.60723	329.915	15731			32463.2	4.60723	329.915							14267	14268		57701.7	4.55678	329.914
16024	AC	1		1									7.31034	420.295	25344			82739.7	7.31034	420.295							23694			6611.61	7.30065	420.296
27532	AC	1		1									8.33001	674.525	41356			7485.57	8.33001	674.525							39509			81839.2	8.32395	674.523
23913	AC	1		1									8.8619	573.38	36775			26709.1	8.8619	573.38							34291	34292		61425.8	8.85808	573.382
23453	AC	1		1									6.16767	560.381	36119	36118		8971.47	6.16767	560.381							33591			78557.8	6.26535	560.381
31005	AC	1		1									7.75062	875.587	46107			32503.4	7.75062	875.587							47688			54549.8	7.84908	875.583
15561	AC	1		1									7.26749	413.213	24653			78688.7	7.26749	413.213							23109			7960.55	7.25892	413.213
30160	AC	1		1									6.78573	808.514	44868			77671.8	6.78573	808.514							45364			8365.5	6.7189	808.514
15096	AC	1		1									5.51242	406.154	23948	23947		39462.8	5.51242	406.154							22381			45736.6	5.50664	406.155
21333	AC	1		1									8.33739	515.414	33247	33246		74805.4	8.33739	515.414							31052			10177.3	8.24222	515.412
16619	AC	1		1									4.28781	430.317	26303			60204.4	4.28781	430.317							24501			24763	4.29309	430.318
376	AC	1		1									7.00634	206.103	579			43445.5	7.00634	206.103							567			41352.5	6.93776	206.102
19972	AC	1		1									8.51062	491.335	31285			76586.8	8.51062	491.335							29201	29202		8158.69	8.45997	491.335
277	AC	1		1									0.746373	204.16	438	439		77332.6	0.746373	204.16							385	387		7401.19	0.738425	204.16
2004	AC	1		1									5.83923	234.134	2973			40505.3	5.83923	234.134							3039			43942.2	5.89633	234.134
18880	AC	1		1									6.83547	473.33	29590			36452.1	6.83547	473.33							27615			47794.9	6.77661	473.33
12950	AC	1		1									4.24432	372.202	20672	20673		40775.8	4.24432	372.202							19162			43351.9	4.33949	372.202
4004	AC	1		1									6.46589	261.221	6294	6293	6292	46179.6	6.46589	261.221							5730			36219	6.38585	261.221
4999	AC	1		1									6.46589	274.267	7831			5108.96	6.46589	274.267							7008			76740.8	6.38585	274.268
18517	AC	1		1									6.86899	466.322	29038			37347.6	6.86899	466.322							27172	27171		44430.5	6.9583	466.322
25466	AC	1		1									8.8619	616.498	38822			45657.3	8.8619	616.498							36605			35117.6	8.90451	616.501
2040	AC	1		1									3.00656	234.886	3032			56008.5	3.00656	234.886							3087			24760.8	2.99934	234.886
16327	AC	1		1									8.54789	425.38	25820	25821		44198.7	8.54789	425.38							24091	24092		35951.9	8.58077	425.378
14667	AC	1		1									4.80701	400.27	23313			47376.2	4.80701	400.27							21770			32497.9	4.87006	400.27
3009	AC	1		1									1.59151	249.914	4701	4705	4703	16202.2	1.59151	249.914							4537	4533	4535	62818.5	1.67486	249.914
31354	AC	1		1									9.94661	1442.41	46625			39040.7	9.94661	1442.41							49731			39298.5	10.0001	1442.41
4001	AC	1		1									5.04699	261.221	6287	6286		8026.14	5.04699	261.221							5728			69994.3	5.0172	261.221
16830	AC	1		1									6.32569	433.238	26631			4540.71	6.32569	433.238							24798			73032.1	6.38585	433.239
21036	AC	1		1									3.05816	510.284	32824			8169.59	3.05816	510.284							30646			69260.3	3.05672	510.284
5511	AC	1		1									1.9802	280.105	8629			28306.2	1.9802	280.105							7718	7717		48752	2.02384	280.105
28643	AC	1		1									8.59224	706.472	42776			62301.4	8.59224	706.472							41227			14528	8.60028	706.472
7473	AC	1		1									5.83923	299.35	11889			26544.9	5.83923	299.35							10443			50276	5.93171	299.35
23382	AC	1		1									7.48263	559.36	36025			29254.9	7.48263	559.36							33525			47233.6	7.492	559.359
15800	AC	1		1									6.19412	416.3	25018	25019		41764	6.19412	416.3							23379	23378		34426.2	6.29236	416.301
6855	AC	1		1									4.67095	293.204	10966			43992.5	4.67095	293.204							9599			31789.7	4.6883	293.204
29296	AC	1		1									4.79943	736.441	43697			28205.3	4.79943	736.441							42911			47111.9	4.8218	736.438
23888	AC	1		1									7.75062	572.454	36745	36744		67287.2	7.75062	572.454							34261			7292.93	7.79389	572.454
16060	AC	1		1									6.91282	420.333	25406			50358.6	6.91282	420.333							23734			23697	6.93776	420.333
25211	AC	1		1									9.99092	609.511	38498			40442.9	9.99092	609.511							36174			33472.3	9.99341	609.511
976	AC	1		1									3.02814	217.081	1424			48357.5	3.02814	217.081							1477			24815.7	2.97547	217.082
25464	AC	1		1									8.30621	616.497	38819	38820		54630.5	8.30621	616.497							36603			18274.6	8.28236	616.501
13179	AC	1		1									2.54039	376.198	21039			17028.9	2.54039	376.198							19535	19515		54737	2.63181	376.198
8694	AC	1		1									8.33001	314.305	13927	13926		27688.3	8.33001	314.305							12478			43572.3	8.3672	314.305
29248	AC	1		1									8.1518	732.549	43618			63429.1	8.1518	732.549							42750			7753.5	8.09693	732.548
12985	AC	1		1									3.63925	372.275	20735			40016.4	3.63925	372.275							19217			31158.8	3.67842	372.275
27026	AC	1		1									7.41763	659.413	40749			7608.31	7.41763	659.413							38767	38766	38768	63469.1	7.36949	659.414
11618	AC	1		1									3.63925	354.264	18503			50635.8	3.63925	354.264							17102			19792.3	3.5894	354.264
17538	AC	1		1									8.7312	446.399	27649			59760.8	8.7312	446.399							25864			9529.3	8.67108	446.399
17669	AC	1		1									6.45954	449.328	27826			41704.2	6.45954	449.328							26065			27315.6	6.52836	449.326
26781	AC	1		1									7.46122	651.502	40456	40455		47621.2	7.46122	651.502							38330			19608.3	7.45006	651.501
7145	ACC	1		1									6.06515	296.186	11430			34257.7	6.06515	296.186							9995			32918.1	6.10968	296.186
4038	AC	1		1									1.15419	262.165	6337	6338		34793	1.15419	262.165							5799	5798		28997.4	1.21667	262.165
5849	AC	1		1									2.5856	283.175	9192			43184.8	2.5856	283.175							8149			20595.5	2.63181	283.175
15104	AC	1		1									6.50457	406.243	23961	23960		20372.3	6.50457	406.243							22392	22391		43371.5	6.52836	406.244
12892	AC	1		1									0.361781	371.315	20585	20588	20586	30449.2	0.361781	371.315							19032	19030	19031	32710.9	0.455106	371.316
14536	AC	1		1									7.22483	398.218	23127			41561.1	7.22483	398.218							21590			20603.5	7.28806	398.217
17356	AC	1		1									8.26248	443.391	27378			57512.9	8.26248	443.391							25572			3730.77	8.24222	443.389
18645	AC	1		1									6.02051	468.39	29226			7806.4	6.02051	468.39							27306			53368.8	6.08315	468.389
13147	AC	1		1									2.08969	375.33	20979			20397.4	2.08969	375.33							19444			40753.6	2.00609	375.33
12771	ACC	1		1									3.93413	370.259	20332	20355	20331	26735.4	3.93413	370.259							18797	18798		33874	3.99518	370.26
15310	AC	1		1									7.35501	409.234	24269			6652.35	7.35501	409.234							22732			53805.1	7.28806	409.234
7319	AC	1		1									4.8347	297.918	11665			24595.6	4.8347	297.918							10246			35333.3	4.87006	297.918
30915	AC	1		1									4.8347	863.549	45962			4101.49	4.8347	863.549							47302			55803.1	4.87006	863.547
24547	AC	1		1									8.43666	591.389	37644			34410.7	8.43666	591.389							35239	35238		25408.1	8.3738	591.39
18496	AC	1		1									2.33498	465.753	28985			31418.7	2.33498	465.753							27117			28028.4	2.42054	465.753
26840	AC	1		1									6.06515	653.437	40529			48901.9	6.06515	653.437							38410			9705.19	6.12994	653.437
26782	ACC	1		1									7.81122	651.504	40458			37568.9	7.81122	651.504							38332	38333		20590.3	7.74094	651.503
18010	AC	1		1									6.07767	456.333	28310			29158.5	6.07767	456.333							26573			28674.8	6.16266	456.333
21317	ACC	1		1									6.07767	515.314	33222			22127.4	6.07767	515.314							31023	31022		35119.7	5.97941	515.315
13984	AC	1		1									3.31161	390.213	22332			31120.8	3.31161	390.213							20791			24013.8	3.25339	390.213
831	AC	1		1									8.24256	214.144	1215			45973.2	8.24256	214.144							1266			8662.59	8.30151	214.144
4048	AC	1		1									6.02051	262.165	6348	6349		8485.85	6.02051	262.165							5806			45960.2	5.92419	262.165
26077	AC	1		1									8.33739	633.298	39568	39567		48045.1	8.33739	633.298							37387			6146.93	8.34313	633.298
15293	AC	1		1									4.58096	409.22	24247			34951	4.58096	409.22							22712			19198.5	4.59949	409.221
2798	AC	1		1									1.41779	246.17	4359	4360		6463.19	1.41779	246.17							4247			47432	1.43789	246.17
6704	AC	1		1									4.53665	291.892	10712	10714	10713	21810.2	4.53665	291.892							9372			31811.5	4.61569	291.891
24657	AC	1		1									8.28761	593.445	37785			23165.9	8.28761	593.445							35390			29842.4	8.28236	593.445
27107	AC	1		1									7.39721	662.41	40843			20360.4	7.39721	662.41							38919			32424.9	7.492	662.412
5455	AC	1		1									0.929283	279.906	8536	8537		21499.4	0.929283	279.906							7639			30491.3	0.990108	279.906
27558	ACC	1		1									8.28761	675.52	41385			22047.3	8.28761	675.52							39552			29447.5	8.3738	675.52
6552	ACC	1		1									6.29899	289.179	10492			11615.2	6.29899	289.179							9142			39629.3	6.38585	289.179
24814	AC	1		1									6.96484	598.471	37994			19547.2	6.96484	598.471							35639			31648.4	6.9583	598.47
28002	AC	1		1									6.32569	688.431	41942			26681.1	6.32569	688.431							40165			24482.7	6.299	688.432
12457	AC	1		1									3.47933	365.791	19867			9892.76	3.47933	365.791							18362			41207.1	3.46509	365.79
3918	AC	1		1									1.32674	260.186	6130			33002.4	1.32674	260.186							5598			17687.2	1.39436	260.186
14426	AC	1		1									6.05921	396.331	22968			19619	6.05921	396.331							21458			30407.9	6.01962	396.332
2035	AC	1		1									1.37199	234.886	3019	3018	3016	40006.5	1.37199	234.886							3074	3072	3073	8979.96	1.32674	234.886
23501	AC	1		1									8.26248	561.416	36189			9102.97	8.26248	561.416							33662	33663		39639.7	8.24222	561.417
12764	AC	1		1									6.14968	370.222	20320			23350.7	6.14968	370.222							18778			24857	6.20168	370.222
24267	AC	1		1									7.26749	583.599	37235			19391	7.26749	583.599							34762			28791.9	7.3244	583.597
30968	AC	1		1									6.4153	868.531	46047			5458.73	6.4153	868.531							47515			41759.8	6.40503	868.53
12125	AC	1		1									6.21159	360.235	19354			5254.4	6.21159	360.235							17820			41794.1	6.24735	360.235
1844	AC	1		1									4.24432	231.899	2750			18940.3	4.24432	231.899							2869			27764.3	4.25393	231.9
8235	AC	1		1									3.09813	309.132	13272	13273		25856.9	3.09813	309.132							11684			20183.2	3.12687	309.132
29657	AC	1		1									6.06515	763.458	44208	44207		10924.7	6.06515	763.458							43980			34846.3	6.12994	763.458
24480	AC	1		1									6.05921	589.376	37564			25022.8	6.05921	589.376							35124			20721.5	6.15644	589.377
24213	AC	1		1									2.76286	582.305	37166			27977.8	2.76286	582.305							34693			17562.8	2.79511	582.306
14879	AC	1		1									6.45954	403.289	23625	23627		37592.2	6.45954	403.289							22101			7482.72	6.53507	403.289
12841	AC	1		1									1.01906	370.84	20498	20499		35215	1.01906	370.84							18920	18919		9343.73	0.962894	370.839
18947	AC	1		1									6.21159	474.343	29683			11696.2	6.21159	474.343							27701	27702		32660.3	6.24735	474.343
27234	ACC	1		1									6.15551	666.4	40999			9476.19	6.15551	666.4							39095	39096		34233.5	6.22084	666.398
19673	AC	1		1									8.22006	485.403	30786			6988.48	8.22006	485.403							28698			36253.8	8.16154	485.402
20338	AC	1		1									7.53317	497.344	31833	31832		34848	7.53317	497.344							29698			8140.85	7.57882	497.345
21643	AC	1		1									0.955183	521.744	33672			37274.2	0.955183	521.744							31426			5662.78	1.03396	521.744
25852	AC	1		1									8.64511	627.471	39288			34491.7	8.64511	627.471							37054			8158.27	8.684	627.472
21002	AC	1		1									8.22006	509.307	32778	32777		34488.7	8.22006	509.307							30594	30593		8128.88	8.24772	509.308
22193	AC	1		1									8.20011	534.328	34445			21450.7	8.20011	534.328							32146	32145		20612.3	8.25999	534.329
21951	ACC	1		1									7.75062	528.426	34095	34096	34097	18627.5	7.75062	528.426							31847	31848		23267.2	7.78702	528.425
7426	AC	1		1									6.66563	299.2	11825			7096.95	6.66563	299.2							10392			32413.3	6.61733	299.2
10915	AC	1		1									6.19412	343.185	17443			17974.7	6.19412	343.185							16102			20505.7	6.20168	343.185
20423	AC	1		1									6.19412	498.81	31938			25810.8	6.19412	498.81							29832	29831		12519	6.22084	498.81
24964	AC	1		1									7.7071	602.426	38185			6402.65	7.7071	602.426							35813			31436	7.66418	602.426
2257	AC	1		1									0.31527	238.942	3386			22647.5	0.31527	238.942							3417			14600.4	0.22367	238.943
8237	AC	1		1									6.46589	309.131	13279			6628.8	6.46589	309.131							11686			29474.3	6.4804	309.131
23290	AC	1		1									6.05921	557.351	35912			28522	6.05921	557.351							33403			7569.38	6.10968	557.352
17481	AC	1		1									6.02051	446.276	27569			7722.85	6.02051	446.276							25808			28325.4	5.92419	446.276
31405	AC	1		1									8.77398	1593.44	46693			26872.3	8.77398	1593.44							49790			7467.96	8.80078	1593.44
14882	AC	1		1									7.35501	403.288	23631	23632		27932.7	7.35501	403.288							22104			5753.41	7.28806	403.288
18128	AC	1		1									6.37014	458.326	28473	28472		22405.9	6.37014	458.326							26667			11224.2	6.45259	458.325
19515	AC	1		1									8.33001	482.349	30556	30555		24961.1	8.33001	482.349							28458			7922.22	8.30151	482.348
9477	AC	1		1									1.26561	325.274	15194			12245.6	1.26561	325.274							13607			20411.9	1.35248	325.274
8431	AC	1		1									0.19711	311.258	13567			5510	0.19711	311.258							12093			27114.1	0.270356	311.258
5466	AC	1		1									4.51668	279.905	8553			28451.2	4.51668	279.905							7658			4066.57	4.55678	279.905
11684	AC	1		1									6.45954	355.224	18597	18598		25276.2	6.45954	355.224							17208			7122.98	6.40503	355.225
16907	AC	1		1									7.48263	434.239	26761			17136.1	7.48263	434.239							24936	24947		15160.2	7.45006	434.239
5378	AC	1		1									6.28122	279.094	8425			7335.98	6.28122	279.094							7547			24224.3	6.20168	279.094
19276	AC	1		1									7.8453	479.318	30155			14619.8	7.8453	479.318							28101			16835.5	7.83051	479.318
6316	AC	1		1									1.24107	286.905	10060	10059	10061	5277.08	1.24107	286.905							8813			24870.2	1.30676	286.906
21530	AC	1		1									7.75062	519.368	33524			24567	7.75062	519.368							31267			4812.79	7.74094	519.368
17140	AC	1		1									8.64511	439.318	27086			7815.27	8.64511	439.318							25260			20902	8.63013	439.318
24646	AC	1		1									7.90307	593.37	37772			9603.31	7.90307	593.37							35367			18698.5	7.95565	593.368
12848	AC	1		1									2.8176	370.84	20521	20522	20523	6962.51	2.8176	370.84							18942	18940	18938	21095.9	2.85234	370.84
3072	AC	1		1									2.45768	250.858	4811	4814	4812	6153.47	2.45768	250.858							4615	4616	4614	21867.4	2.54956	250.858
5467	AC	1		1									4.69855	279.905	8555	8556		5126.86	4.69855	279.905							7660	7659		20838.3	4.74213	279.905
19273	AC	1		1									6.33105	479.32	30152			6668.55	6.33105	479.32							28094			18594.7	6.24735	479.321
27638	AC	1		1									6.37648	678.432	41497	41498	41496	17448.9	6.37648	678.432							39647	39646		7781.32	6.40503	678.434
14837	AC	1		1									6.33105	402.357	23566	23565	23567	13468.3	6.33105	402.357							22010			11708.8	6.31164	402.358
24146	AC	1		1									7.79827	579.39	37083			16521.8	7.79827	579.39							34594			8322.35	7.83051	579.391
21739	AC	1		1									3.81821	524.318	33825	33826		8704.54	3.81821	524.318							31629			15417.7	3.77017	524.317
493	AC	1		1									7.46122	208.154	741			10401.2	7.46122	208.154							701			12508.5	7.40973	208.154
27635	ACC	1		1									6.3884	678.426	41489	41490	41488	12917.9	6.3884	678.426							39640	39641		8274.84	6.35796	678.428
16435	AC	1		1									0.472423	427.816	25974	25976	26009	12171.7	0.472423	427.816							24244			8247.08	0.461818	427.815
10256	AC	1		1									7.17943	334.331	16398			16799.2	7.17943	334.331							14947			3408.44	7.19855	334.331
23156	AC	1		1									7.48263	554.427	35747			12174	7.48263	554.427							33228			6128.14	7.46951	554.428
22619	AC	1		1									0.334808	542.743	35007	35008		10032.1	0.334808	542.743							32611	32612		7009.17	0.337237	542.741
9939	AC	1		1									5.97664	331.188	15868	15869	15870	9739.25	5.97664	331.188							14379			7265.42	5.99258	331.188
9421	ACC	1		1									0.607752	325.113	15110			6474.82	0.607752	325.113							13542	13543		10267	0.696877	325.113
12847	AC	1		1									2.56182	370.84	20517	20515	20514	8862.26	2.56182	370.84							18933	18934	18936	7763.09	2.48294	370.84
20390	AC	1		1									8.17209	498.343	31900			7723.86	8.17209	498.343							29763			8597.78	8.24772	498.342
17885	AC	1		1									1.19926	453.785	28159			7189.45	1.19926	453.785							26413	26414		8905.48	1.28349	453.783
22076	AC	1		1									8.26248	532.31	34265			7388.96	8.26248	532.31							32027			8352.64	8.24772	532.311
21362	AC	1		1									7.33106	516.317	33291			5988.64	7.33106	516.317							31079			9458.74	7.28139	516.317
24977	AC	1		1									6.61766	603.335	38202			7861.31	6.61766	603.335							35849			7546.96	6.62404	603.334
28031	AC	1		1									5.81149	688.495	41979	41980		7436.19	5.81149	688.495							40204			7943.25	5.89633	688.495
13058	AC	1		1									6.47769	374.2	20852			7743.46	6.47769	374.2							19336			6996.6	6.39219	374.2
2037	AC	1		1									1.72602	234.887	3023	3024	3026	7198.3	1.72602	234.887							3078	3081	3079	7531.6	1.76491	234.887
19260	AC	1		1									6.97828	479.3	30134			6758.63	6.97828	479.3							28090			7773.3	7.00062	479.298
28956	AC	1		1									5.8582	720.409	43200			6113.13	5.8582	720.409							41990			8226.22	5.94484	720.411
13323	AC	1		1									6.66563	378.248	21279			7709.93	6.66563	378.248							19777			6041.84	6.68432	378.248
30771	AC	1		1									7.18613	851.585	45744			6416.67	7.18613	851.585							46863			6953.51	7.2463	851.582
19406	AC	1		1									2.02058	480.838	30372			4039.71	2.02058	480.838							28282	28281	28283	7986.89	1.98113	480.838
8090	AC	1		1									6.16767	306.888	13045			5561.15	6.16767	306.888							11473			6374.99	6.22084	306.888
17414	AC	1		1									3.79661	444.808	27475	27477	27476	5632.52	3.79661	444.808							25687	25689	25688	5955.89	3.85945	444.808
6869	AC	1		1									6.19412	293.247	10982			4405.79	6.19412	293.247							9613	9615		7160.71	6.22084	293.248
24187	AC	1		1									8.63841	580.459	37128			3282.73	8.63841	580.459							34647			7855.46	8.60028	580.46
8039	AC	1		1									2.39294	305.858	12969	12965	12968	5740.46	2.39294	305.858							11391	11390		5139.51	2.48294	305.859
19407	AC	1		1									2.19018	480.838	30373			4214.11	2.19018	480.838							28285	28284	28286	5534.3	2.19086	480.839
6996	AC	1		1									4.42474	294.864	11190			4605.33	4.42474	294.864							9781			2943.88	4.51562	294.863
19566	AC	1		1									2.6292	483.724	30620	30621		2890.21	2.6292	483.724							28551	28552		3640.31	2.63181	483.726
15459	ADG	1			1			1					8.30621	411.362	24493			453026	8.30621	411.362													25239			4.44819e+06	8.28585	411.362
17637	ADG	1			1			1					1.32674	449.103	27774			321088	1.32674	449.103													28969			3.49837e+06	1.36449	449.103
3383	ADG	1			1			1					6.1042	253.216	5337			403835	6.1042	253.216													5823			2.1272e+06	6.12876	253.216
2115	ADG	1			1			1					0.0860788	236.878	3133			682248	0.0860788	236.878													3720			702860	0.130802	236.878
11142	ADG	1			1			1					6.02051	346.222	17785			11690.4	6.02051	346.222													18332			951977	5.93905	346.223
3762	ADG	1			1			1					6.14968	258.17	5913	5914		46986.4	6.14968	258.17													6301			740319	6.17502	258.17
1441	ADG	1			1			1					0.498698	226.104	2158			291424	0.498698	226.104													2768			451818	0.469114	226.105
3709	ADG	1			1			1					7.04827	257.19	5832			607197	7.04827	257.19													6243	6244		60135.4	6.97231	257.19
9443	ADG	1			1			1					8.74466	325.163	15136			389400	8.74466	325.163													15304			224172	8.83641	325.163
16382	ADG	1			1			1					0.00737675	426.815	25888			142302	0.00737675	426.815													26673			440466	0.0405227	426.815
1556	ADG	1			1			1					2.77223	227.201	2319			33388.3	2.77223	227.201													2935			505390	2.73157	227.201
26647	ADGG	1			1			1					7.75062	648.422	40295			199780	7.75062	648.422													41920			261975	7.75808	648.425
7792	ADG	1			1			1					6.21159	303.305	12365			91917.9	6.21159	303.305													12431			342088	6.22003	303.305
24157	ADG	1			1			1					4.37854	580.007	37095			156414	4.37854	580.007													38157			275783	4.37629	580.007
6376	ADG	1			1			1					0.407358	287.895	10177			386335	0.407358	287.895													10301			23072	0.408473	287.895
6063	ADG	1			1			1					2.35069	284.887	9535			59149.3	2.35069	284.887													9712			282608	2.31683	284.886
2225	ADG	1			1			1					6.05921	238.18	3333			114100	6.05921	238.18													3898	3899		212482	6.14851	238.18
17163	ADDG	1			1			1					0.498698	440.145	27112	27113		110022	0.498698	440.145													28054			195985	0.578233	440.145
6711	ADG	1			1			1					1.75077	291.914	10726			235372	1.75077	291.914													10834			50128.5	1.78411	291.914
7643	ADG	1			1			1					4.12623	301.891	12115			200862	4.12623	301.891													12171			70607.5	4.20237	301.892
16607	ADG	1			1			1					5.64952	430.28	26282			97008	5.64952	430.28													27049			162587	5.67293	430.279
29561	ADG	1			1			1					0.910185	758.215	44056			22830.4	0.910185	758.215													48876			214244	0.839979	758.214
7126	ADG	1			1			1					3.7688	295.919	11400	11401	11402	100335	3.7688	295.919													11474			129066	3.74823	295.92
31149	ADG	1			1			1					0.542727	910.2	46341			5920.94	0.542727	910.2													55132			209590	0.494464	910.204
2887	ADG	1			1			1					8.70028	247.206	4507			185169	8.70028	247.206													5069			29980.5	8.72126	247.205
2392	ADG	1			1			1					6.07767	240.232	3605	3606		78578.7	6.07767	240.232													4156			103997	6.12876	240.232
24453	ADG	1			1			1					6.71198	588.413	37535			119200	6.71198	588.413													38601			51409.6	6.72748	588.412
15843	ADG	1			1			1					3.27313	416.374	25081			29568.6	3.27313	416.374													25785			135751	3.31396	416.374
27186	ADG	1			1			1					9.36252	664.494	40937			74170.9	9.36252	664.494													42903			84151	9.39002	664.493
6060	ADDG	1			1			1					1.41779	284.887	9532	9531		71078.6	1.41779	284.887													9709	9710		77733.9	1.4969	284.887
17547	ADG	1			1			1					5.36601	447.283	27663			81432.6	5.36601	447.283													28776	28777		41671.5	5.37107	447.283
18267	ADG	1			1			1					7.5037	460.296	28680			88397.4	7.5037	460.296													29882			30172.6	7.58789	460.298
12107	ADG	1			1			1					6.42073	360.18	19302	19301		8147.56	6.42073	360.18													19819			107043	6.42383	360.181
12512	ADG	1			1			1					0.31527	366.865	19966	19965		53382.9	0.31527	366.865													20567			28468.9	0.315677	366.865
8413	ADG	1			1			1					7.19954	311.185	13544			8109.98	7.19954	311.185													13625	13626		72582.1	7.26869	311.185
22978	ADG	1			1			1					7.33106	550.361	35528			73749.6	7.33106	550.361													36467			6335.81	7.25631	550.358
8427	ADG	1			1			1					6.37014	311.221	13562	13563		24579.1	6.37014	311.221													13639			51812.1	6.42383	311.221
6692	ADG	1			1			1					0.268112	291.859	10695			25262.1	0.268112	291.859													10806	10805		26458.1	0.315677	291.859
5600	ADG	1			1			1					4.44119	280.896	8768			31555.8	4.44119	280.896													9114			19128.1	4.46691	280.896
29560	ADG	1			1			1					0.268112	758.215	44055			20694.6	0.268112	758.215													48874			24381.4	0.361804	758.214
26577	ADDG	1			1			1					9.35416	646.476	40216	40215		32490.5	9.35416	646.476													41819			4671.92	9.42027	646.474
8529	AD	1			1								3.52863	312.943	13705			19000000	3.52863	312.943													13892			13400000	3.44339	312.943
29833	AD	1			1								7.97054	776.577	44449			21473.8	7.97054	776.577													50040			20900000	8.0043	776.577
30188	AD	1			1								8.15848	810.529	44906			6.50405e+06	8.15848	810.529													51434			11700000	8.08407	810.529
57	AD	1			1								2.02058	200.974	100			7.0084e+06	2.02058	200.974													68			8.17079e+06	2.11372	200.974
3848	AD	1			1								6.28718	259.206	6037			7.97832e+06	6.28718	259.206													6427			4.52794e+06	6.22003	259.206
7755	AD	1			1								0.0205224	302.899	12313			9.46441e+06	0.0205224	302.899													12359			2.20941e+06	0.0145079	302.899
2252	AD	1			1								1.72602	238.928	3380			6.14853e+06	1.72602	238.928													3943			5.04905e+06	1.75948	238.928
29892	AD	1			1								8.51062	786.528	44522			1.85037e+06	8.51062	786.528													50467			8.84031e+06	8.54061	786.529
10991	AD	1			1								7.94759	344.207	17550			4.98844e+06	7.94759	344.207													18088			4.60045e+06	7.99857	344.206
3037	AD	1			1								1.75077	249.941	4764			4.54841e+06	1.75077	249.941													5319			2.94875e+06	1.65511	249.941
3089	AD	1			1								2.30983	250.901	4854			1.85403e+06	2.30983	250.901													5393			4.87056e+06	2.24013	250.901
16073	AD	1			1								1.70646	420.786	25420			3.68741e+06	1.70646	420.786													26253			2.79192e+06	1.65511	420.787
4791	AD	1			1								1.75747	271.897	7525			3.30432e+06	1.75747	271.897													7900			2.98839e+06	1.66181	271.897
1192	AD	1			1								2.37583	221.994	1794			1.84016e+06	2.37583	221.994													2275			4.09656e+06	2.40084	221.994
4767	AD	1			1								1.06353	271.263	7484			623741	1.06353	271.263													7872			4.89449e+06	1.0679	271.264
31246	AD	1			1								8.98797	992.743	46481			276289	8.98797	992.743													56472			4.91175e+06	8.96701	992.739
30453	AD	1			1								7.58978	832.545	45281			921064	7.58978	832.545													52235			4.23004e+06	7.67172	832.545
28109	AD	1			1								8.51062	690.494	42077			2.65308e+06	8.51062	690.494													44483			1.96738e+06	8.54061	690.494
22073	AD	1			1								4.53665	532.298	34262			3.71992e+06	4.53665	532.298													35460			255295	4.50375	532.297
1385	AD	1			1								1.26561	225.89	2068			3.75864e+06	1.26561	225.89													2673	2672		73286.2	1.25184	225.89
7195	AD	1			1								1.04371	296.965	11488			3.81645e+06	1.04371	296.965													11550			5824.35	0.975221	296.965
8319	AD	1			1								5.79884	309.901	13398			1.75478e+06	5.79884	309.901													13444			1.99113e+06	5.86232	309.901
28336	AD	1			1								8.61298	696.588	42387			2.0696e+06	8.61298	696.588													44892			1.54425e+06	8.58585	696.588
8474	AD	1			1								5.62179	311.896	13634			1.52603e+06	5.62179	311.896													13752			1.85225e+06	5.67293	311.896
30441	AD	1			1								7.79827	830.577	45264			1.25585e+06	7.79827	830.577													52192			1.68406e+06	7.7996	830.578
19621	AD	1			1								7.81122	484.37	30723			1.82232e+06	7.81122	484.37													31826			986971	7.75808	484.367
15913	AD	1			1								0.407358	417.846	25182			1.3312e+06	0.407358	417.846													25925			1.35396e+06	0.408473	417.846
17042	AD	1			1								7.81122	437.324	26957			2.63448e+06	7.81122	437.324													27848	27847		8598.25	7.71827	437.325
8701	AD	1			1								1.61622	314.854	13935			1.49465e+06	1.61622	314.854													14157			1.05735e+06	1.65511	314.854
12453	AD	1			1								1.04371	365.79	19862			2.43297e+06	1.04371	365.79													20399			115881	0.975221	365.79
24684	AD	1			1								8.94299	594.594	37815			1.4515e+06	8.94299	594.594													38956			1.09176e+06	8.96701	594.595
21173	AD	1			1								7.79827	512.388	32997			1.98601e+06	7.79827	512.388													34120			473709	7.77022	512.39
31391	AD	1			1								9.90127	1520.44	46674			1.36582e+06	9.90127	1520.44													57627			1.03816e+06	9.94331	1520.44
29323	AD	1			1								4.65872	738.412	43740			6727.2	4.65872	738.412													47798			2.31658e+06	4.75249	738.412
3405	AD	1			1								0.19711	253.906	5360			1.86798e+06	0.19711	253.906													5848			437565	0.104252	253.907
12228	AD	1			1								7.09418	361.872	19530			1.25301e+06	7.09418	361.872													20048			1.04192e+06	7.08245	361.872
31319	AD	1			1								9.78928	1132.31	46578			878826	9.78928	1132.31													57306			1.36245e+06	9.70148	1132.31
11859	AD	1			1								5.69868	356.837	18868			663344	5.69868	356.837													19381			1.52532e+06	5.74484	356.837
26587	AD	1			1								8.95924	646.527	40226			1.11912e+06	8.95924	646.527													41825			1.02722e+06	9.04805	646.526
28378	AD	1			1								8.8619	698.606	42447			1.05794e+06	8.8619	698.606													45062			1.06103e+06	8.93712	698.605
5535	AD	1			1								2.6292	280.172	8659			1.48861e+06	2.6292	280.172													9008			558852	2.60488	280.173
29850	AD	1			1								5.2264	779.455	44470			285701	5.2264	779.455													50166			1.7253e+06	5.22746	779.455
1558	AD	1			1								3.79661	227.201	2322			1.14136e+06	3.79661	227.201													2937			680097	3.74823	227.201
21336	AD	1			1								4.97837	515.814	33251	33250		232855	4.97837	515.814													34370			1.5604e+06	5.01148	515.814
20858	AD	1			1								4.93062	507.308	32569			370184	4.93062	507.308													33728			1.41447e+06	4.99039	507.309
15661	AD	1			1								5.88995	414.315	24804			1.14935e+06	5.88995	414.315													25512			573156	5.89025	414.317
31314	AD	1			1								9.78928	1131.3	46573			651029	9.78928	1131.3													57295			967841	9.75213	1131.29
6421	AD	1			1								4.60723	288.173	10281			152617	4.60723	288.173													10408	10407		1.43882e+06	4.66991	288.172
27077	AD	1			1								8.81692	660.552	40810			1.16543e+06	8.81692	660.552													42697			311150	8.80663	660.551
27097	AD	1			1								8.81692	661.546	40832			1.09195e+06	8.81692	661.546													42752			363140	8.89645	661.543
1333	AD	1			1								6.4153	224.988	1998			1.20844e+06	6.4153	224.988													2581			231305	6.40455	224.988
30989	AD	1			1								8.90387	870.75	46083			689734	8.90387	870.75													53995			747883	8.96701	870.749
16996	AD	1			1								8.78754	436.333	26899			48928.6	8.78754	436.333													27766			1.30286e+06	8.74975	436.335
26390	AD	1			1								8.15848	641.484	39971			1.33849e+06	8.15848	641.484													41507	41508		6591.54	8.20502	641.482
27237	AD	1			1								5.88995	666.406	41002			641942	5.88995	666.406													42975			642603	5.95974	666.407
30208	ADD	1			1								8.15848	811.547	44931			831214	8.15848	811.547													51490			447893	8.08407	811.55
14019	AD	1			1								5.08155	390.29	22382			101507	5.08155	390.29													23055			1.14668e+06	4.99782	390.289
28969	AD	1			1								5.47791	720.455	43230			127213	5.47791	720.455													46520			1.11587e+06	5.5151	720.456
16914	AD	1			1								4.67095	434.27	26772			877857	4.67095	434.27													27602			336794	4.63621	434.27
9737	AD	1			1								6.66563	328.281	15592			839599	6.66563	328.281													15876			364602	6.72748	328.281
14131	AD	1			1								6.21159	392.287	22525	22526		14557.8	6.21159	392.287													23247			1.18947e+06	6.28374	392.288
29526	AD	1			1								9.00158	750.625	44011			551447	9.00158	750.625													48633			649591	8.96701	750.625
21929	AD	1			1								7.40454	528.384	34062			1.05787e+06	7.40454	528.384													35241	35242		121269	7.46517	528.385
3388	AD	1			1								0.31527	253.878	5343			610516	0.31527	253.878													5832			564314	0.315677	253.878
4158	AD	1			1								1.61622	263.876	6514			149723	1.61622	263.876													6878			1.00834e+06	1.56526	263.876
30527	AD	1			1								9.58337	835.759	45384			828893	9.58337	835.759													52404			274897	9.66188	835.759
20912	AD	1			1								5.31709	507.815	32630			50272.2	5.31709	507.815													33787			1.04911e+06	5.32507	507.816
17094	ADD	1			1								7.94759	438.328	27031			1.04534e+06	7.94759	438.328													27929	27930		21461.4	8.01649	438.328
3973	AD	1			1								5.3866	260.911	6244			523028	5.3866	260.911													6629			541085	5.3927	260.911
3444	AD	1			1								4.67095	254.949	5420			72928.6	4.67095	254.949													5868			957424	4.72583	254.949
2153	AD	1			1								5.09494	236.957	3199			379119	5.09494	236.957													3761			640633	5.18087	236.957
27230	AD	1			1								5.88995	666.389	40995			447999	5.88995	666.389													42963			545483	5.93905	666.39
5768	AD	1			1								7.31034	282.279	9037			594881	7.31034	282.279													9320			388811	7.34087	282.279
31413	AD	1			1								9.9399	1664.46	46703			682634	9.9399	1664.46													57649			295761	9.86758	1664.46
28586	AD	1			1								7.37466	704.516	42701			951020	7.37466	704.516													45489			23871.7	7.43042	704.519
6554	AD	1			1								4.65231	289.184	10495			264865	4.65231	289.184													10581			705402	4.66991	289.183
8169	AD	1			1								6.05921	307.226	13178	13179		185976	6.05921	307.226													13133			782299	6.03488	307.227
4247	AD	1			1								3.14022	265.141	6657			434910	3.14022	265.141													7045			494883	3.10195	265.14
3130	AD	1			1								3.32664	251.07	4951			28633.9	3.32664	251.07													5485			897061	3.40322	251.071
30205	AD	1			1								8.15848	811.516	44926			529727	8.15848	811.516													51480			363454	8.25751	811.512
3181	AD	1			1								6.4153	251.164	5024	5025		96017.2	6.4153	251.164													5544			787830	6.42383	251.165
4369	AD	1			1								3.72632	266.938	6918	6916	6917	286120	3.72632	266.938													7354			597323	3.68019	266.938
14611	AD	1			1								4.65231	399.331	23224			807331	4.65231	399.331													23927			70222.1	4.66386	399.33
19711	AD	1			1								6.50457	486.313	30889			436224	6.50457	486.313													31986			439303	6.45919	486.314
15792	AD	1			1								6.28122	416.267	25008	25009		84512.9	6.28122	416.267													25691			783778	6.32937	416.267
29717	AD	1			1								7.48263	766.513	44301			429425	7.48263	766.513													49569			431033	7.4707	766.514
14700	AD	1			1								7.40454	400.338	23362			749045	7.40454	400.338													24056			104191	7.39762	400.337
6241	AD	1			1								4.14765	286.165	9918			328253	4.14765	286.165													10011			479549	4.18656	286.165
2620	AD	1			1								2.5004	243.9	4014			424505	2.5004	243.9													4570			382967	2.52064	243.9
16552	AD	1			1								7.5037	429.339	26207			770475	7.5037	429.339													26956			26564.2	7.59336	429.339
29476	AD	1			1								8.30621	747.499	43946			142290	8.30621	747.499													48454			648132	8.28585	747.501
12140	AD	1			1								6.1042	360.27	19370			111258	6.1042	360.27													19887			653406	6.12876	360.27
26557	AD	1			1								5.79884	646.373	40187			25233.5	5.79884	646.373													41772			734317	5.71677	646.374
16801	AD	1			1								7.97054	432.364	26596			575480	7.97054	432.364													27346			167280	7.93786	432.362
4897	AD	1			1								4.30866	273.188	7675			395523	4.30866	273.188													8050			316952	4.32989	273.188
26027	AD	1			1								6.91282	632.382	39503			240584	6.91282	632.382													40953			468009	6.97231	632.385
7706	AD	1			1								3.68726	302.208	12249			228480	3.68726	302.208													12293			474821	3.65857	302.208
6859	AD	1			1								5.88995	293.204	10972	10971		543223	5.88995	293.204													11080			159850	5.8421	293.204
8682	AD	1			1								5.24006	314.269	13909			571139	5.24006	314.269													14110	14111		118045	5.20213	314.269
16418	AD	1			1								7.74369	427.352	25938			254371	7.74369	427.352													26705			434035	7.75175	427.351
26291	AD	1			1								9.18064	638.492	39845			290305	9.18064	638.492													41376			390869	9.18391	638.493
7526	AD	1			1								3.47933	300.202	11959			352512	3.47933	300.202													12026			323695	3.57091	300.202
30535	AD	1			1								7.15683	836.552	45398			139255	7.15683	836.552													52448			533108	7.22822	836.551
23825	AD	1			1								8.20671	571.432	36667			638660	8.20671	571.432													37640			18622.6	8.19936	571.433
18204	AD	1			1								7.54729	459.382	28585			431920	7.54729	459.382													29808			216876	7.50547	459.382
13206	AD	1			1								5.09494	376.27	21096			8393.12	5.09494	376.27													21722			636671	4.99782	376.27
16009	AD	1			1								4.97837	420.26	25323			576401	4.97837	420.26													26095			61242.9	4.99039	420.26
24695	AD	1			1								6.23799	595.281	37827	37828		325688	6.23799	595.281													38980			309225	6.27148	595.28
6164	AD	1			1								0.268112	285.85	9739			299029	0.268112	285.85													9857			316802	0.223175	285.85
15930	AD	1			1								5.2197	418.244	25218			176022	5.2197	418.244													25961			434307	5.22746	418.244
30867	AD	1			1								8.74466	859.592	45895			119291	8.74466	859.592													53456			482688	8.74975	859.589
8765	AD	1			1								5.97131	315.268	14044			540946	5.97131	315.268													14221			57316.3	5.93905	315.268
2229	AD	1			1								8.47969	238.18	3341			448314	8.47969	238.18													3906			144522	8.38334	238.18
11107	AD	1			1								2.17329	346.009	17730			362067	2.17329	346.009													18287			227610	2.18573	346.009
24437	AD	1			1								5.97664	588.374	37510			183124	5.97664	588.374													38566			398006	5.95974	588.375
27089	AD	1			1								7.79827	661.439	40824			401816	7.79827	661.439													42729			162284	7.84133	661.438
8832	AD	1			1								3.99158	316.179	14140			263533	3.99158	316.179													14330			292909	3.98639	316.178
16328	AD	1			1								9.00158	425.379	25822			248524	9.00158	425.379													26602			299950	8.93712	425.378
130	AD	1			1								2.21394	202.106	198			367274	2.21394	202.106													174			169464	2.18573	202.106
25873	AD	1			1								8.87526	628.474	39311			360412	8.87526	628.474													40747			169151	8.83641	628.472
27641	AD	1			1								5.62179	678.444	41501			111793	5.62179	678.444													43677			412797	5.61005	678.444
26649	AD	1			1								7.75062	648.448	40297			472267	7.75062	648.448													41937			46211.5	7.79398	648.449
25958	AD	1			1								8.43666	630.474	39418			260828	8.43666	630.474													40876			254654	8.4489	630.473
6802	AD	1			1								5.67065	292.865	10884			64888.1	5.67065	292.865													11001			449811	5.57448	292.865
22680	AD	1			1								6.25478	544.389	35104			458835	6.25478	544.389													36167			55451.7	6.22003	544.392
19536	AD	1			1								5.71879	483.328	30584			43136.4	5.71879	483.328													31694			466871	5.81406	483.327
12674	AD	1			1								4.12623	369.228	20207			311230	4.12623	369.228													20820			179340	4.1491	369.23
8848	AD	1			1								4.58096	316.213	14158	14157		38949.6	4.58096	316.213													14343			448485	4.57553	316.212
19275	AD	1			1								7.14328	479.319	30154			27054.6	7.14328	479.319													31328			446466	7.08949	479.318
5034	AD	1			1								3.3679	274.94	7880			58016.1	3.3679	274.94													8281			410899	3.3582	274.94
9503	AD	1			1								4.44119	326.205	15235			258942	4.44119	326.205													15488			204081	4.53174	326.205
17488	AD	1			1								7.88951	446.304	27582			429241	7.88951	446.304													28691			23690.4	7.79398	446.306
28368	AD	1			1								6.37648	698.448	42436			129909	6.37648	698.448													45027			316715	6.36398	698.445
2883	AD	1			1								5.94499	247.205	4499	4498		94134.1	5.94499	247.205													5048			338638	5.93905	247.206
17726	AD	1			1								7.46122	450.327	27900			307704	7.46122	450.327													29097			123783	7.39762	450.326
30998	AD	1			1								7.8453	874.581	46098			7384.06	7.8453	874.581													54087	54086		421662	7.92546	874.583
14410	AD	1			1								6.16767	396.224	22943	22944		408024	6.16767	396.224													23629			19907.9	6.22003	396.224
11816	AD	1			1								5.09494	356.243	18808			59699.3	5.09494	356.243													19306			366402	5.01148	356.243
29444	AD	1			1								6.74397	746.507	43906			125174	6.74397	746.507													48362			300348	6.64534	746.507
18779	AD	1			1								7.79827	471.302	29413			281296	7.79827	471.302													30699			135769	7.77022	471.303
30863	AD	1			1								8.28761	859.576	45890			156879	8.28761	859.576													53447			257210	8.19936	859.577
4440	AD	1			1								6.3884	267.195	7018			7364.16	6.3884	267.195													7413			399279	6.40455	267.195
17721	AD	1			1								7.28764	450.291	27894			371183	7.28764	450.291													29078			34108.3	7.21007	450.289
12026	AD	1			1								6.59781	359.214	19115			187048	6.59781	359.214													19630			215652	6.60246	359.213
16857	AD	1			1								7.94759	433.373	26679			286068	7.94759	433.373													27498			113189	7.96479	433.374
10605	AD	1			1								4.06493	339.181	16955			159205	4.06493	339.181													17351			239197	4.11699	339.181
9796	AD	1			1								4.95051	329.247	15670			137238	4.95051	329.247													15977			260791	4.94165	329.248
30869	AD	1			1								8.74466	859.6	45897			86644	8.74466	859.6													53459			302163	8.74975	859.6
25247	AD	1			1								8.56937	610.478	38554			185161	8.56937	610.478													39748			200979	8.54061	610.476
9797	AD	1			1								5.79884	329.247	15671			159948	5.79884	329.247													15978			212671	5.79289	329.248
10221	AD	1			1								4.93062	334.186	16356			36042.7	4.93062	334.186													16681			327992	5.01148	334.186
3790	AD	1			1								6.89016	258.243	5959			284237	6.89016	258.243													6332			78940.3	6.93013	258.243
14878	AD	1			1								6.97828	403.285	23621			344124	6.97828	403.285													24325	24324		18981.6	7.0031	403.286
6767	AD	1			1								3.63925	292.199	10829			83798.7	3.63925	292.199													10963			278891	3.68019	292.199
11371	AD	1			1								6.05921	350.153	18167			354336	6.05921	350.153													18659			6784.61	6.13588	350.153
6052	AD	1			1								3.39442	284.884	9515	9516		64682	3.39442	284.884													9700			295035	3.4924	284.884
29553	AD	1			1								8.24964	756.51	44045			105659	8.24964	756.51													48784			250430	8.23956	756.51
27273	AD	1			1								5.90174	667.403	41044			137580	5.90174	667.403													43061			212801	5.94659	667.403
22087	AD	1			1								5.02658	532.353	34278			196917	5.02658	532.353													35467			151751	5.08698	532.351
3048	AD	1			1								2.77223	250.165	4778			226767	2.77223	250.165													5333			117352	2.81198	250.165
29405	AD	1			1								7.37466	744.559	43851			329040	7.37466	744.559													48237	48236		12498.1	7.34087	744.558
284	AD	1			1								4.53665	204.16	448			64275.9	4.53665	204.16													431	432		274510	4.61745	204.16
15859	ADD	1			1								8.15848	417.294	25108			331862	8.15848	417.294													25847			6090.99	8.25751	417.296
21990	AD	1			1								7.81122	529.394	34147			302530	7.81122	529.394													35317	35318		30732.9	7.89392	529.394
578	AD	1			1								4.88317	210.112	856			31117.6	4.88317	210.112													952			291431	4.81966	210.113
20296	AD	1			1								7.57626	496.359	31774			290567	7.57626	496.359													32967			27334.6	7.51183	496.36
4046	AD	1			1								5.41471	262.165	6346			45394.4	5.41471	262.165													6712			271461	5.46352	262.165
1708	AD	1			1								4.95051	230.139	2546			125307	4.95051	230.139													3199			189640	4.91356	230.139
8703	AD	1			1								2.84265	314.854	13938	13937		20723.9	2.84265	314.854													14158			292619	2.94002	314.854
117	AD	1			1								2.56182	201.984	178	177		156745	2.56182	201.984													142			148168	2.57836	201.984
25127	AD	1			1								8.5249	607.428	38403			214643	8.5249	607.428													39525			82874.4	8.53427	607.427
17090	AD	1			1								7.54729	438.319	27025	27026		216180	7.54729	438.319													27918	27917		81110.2	7.55194	438.321
6265	AD	1			1								7.00634	286.238	9963			190798	7.00634	286.238													10047	10046		104113	6.93013	286.238
14468	AD	1			1								6.47769	397.211	23018			261595	6.47769	397.211													23698			32859.5	6.45919	397.211
27343	AD	1			1								9.97584	669.624	41126			122506	9.97584	669.624													43190			168657	9.90564	669.623
6764	AD	1			1								4.01943	292.191	10826			185385	4.01943	292.191													10959			100692	3.98639	292.191
5273	AD	1			1								3.47933	277.216	8248	8247		28429.3	3.47933	277.216													8655			256206	3.52599	277.216
11354	AD	1			1								4.62483	349.277	18143			7879.57	4.62483	349.277													18623			268647	4.54755	349.278
25285	AD	1			1								8.29349	611.443	38600			117784	8.29349	611.443													39828			157238	8.28585	611.445
4945	AD	1			1								1.32674	273.953	7744			234440	1.32674	273.953													8137			37338.6	1.25184	273.953
18647	AD	1			1								6.64529	468.389	29231			105789	6.64529	468.389													30525			162610	6.65857	468.39
11236	AD	1			1								4.90289	347.267	17924			73992.6	4.90289	347.267													18414			192854	4.91356	347.267
20615	AD	1			1								7.75062	502.362	32230			45739.6	7.75062	502.362													33354			221008	7.77022	502.364
28678	ADD	1			1								7.81122	707.497	42822			257261	7.81122	707.497													45662	45661		8357.84	7.88174	707.497
3997	AD	1			1								4.48897	261.222	6282			7152.72	4.48897	261.222													6663			258202	4.53174	261.222
4448	AD	1			1								5.46282	267.232	7026			74271	5.46282	267.232													7442			189799	5.4183	267.232
25117	AD	1			1								5.09494	607.258	38389			171372	5.09494	607.258													39498			91466.8	5.09443	607.257
30932	AD	1			1								5.02658	865.552	45994			57232	5.02658	865.552													53719			201016	5.04617	865.553
13998	AD	1			1								5.09494	390.248	22349			38095.6	5.09494	390.248													23018			219899	5.15673	390.249
4051	AD	1			1								6.75753	262.165	6355			111069	6.75753	262.165													6716			144247	6.74836	262.165
11112	AD	1			1								3.84583	346.01	17737			128077	3.84583	346.01													18298			125060	3.87624	346.009
584	AD	1			1								6.95739	210.113	866			246131	6.95739	210.113													959			6882.08	6.93013	210.113
1311	AD	1			1								4.10911	224.128	1967			76737.7	4.10911	224.128													2539			174364	4.10001	224.128
27238	AD	1			1								6.89016	666.41	41003			91569.6	6.89016	666.41													42976			157340	6.88404	666.41
6463	AD	1			1								6.50457	288.217	10346	10344	10345	160438	6.50457	288.217													10439			87821.6	6.56834	288.217
17529	AD	1			1								8.90387	446.365	27640			91379.6	8.90387	446.365													28721			155781	8.84982	446.365
3140	AD	1			1								6.71198	251.07	4967			139298	6.71198	251.07													5494	5492	5493	105825	6.74836	251.07
7637	AD	1			1								4.53665	301.889	12103	12102	12104	75604.3	4.53665	301.889													12155	12156		167378	4.54755	301.888
12603	AD	1			1								6.14968	368.279	20108			136682	6.14968	368.279													20741	20742		102426	6.14851	368.28
24639	AD	1			1								5.97664	593.329	37764			64445	5.97664	593.329													38871			172780	5.95974	593.332
103	AD	1			1								4.44119	201.976	156			102530	4.44119	201.976													120			133158	4.40285	201.976
22107	AD	1			1								7.28764	532.416	34307			199708	7.28764	532.416													35495			30932.4	7.26869	532.416
379	AD	1			1								9.8795	206.103	582			112862	9.8795	206.103													648			116042	9.95168	206.104
6599	AD	1			1								4.79943	289.931	10562			142483	4.79943	289.931													10648			86079.3	4.71241	289.931
992	AD	1			1								6.78573	217.123	1450			148002	6.78573	217.123													1760			79957.3	6.84164	217.123
6403	AD	1			1								4.62483	288.145	10259			217918	4.62483	288.145													10381			7078.09	4.63621	288.144
30142	AD	1			1								6.02051	806.517	44835			215507	6.02051	806.517													51247	51246	51248	8219.36	6.08915	806.518
23603	AD	1			1								8.28761	565.373	36330			76408.7	8.28761	565.373													37318	37316	37317	147137	8.37007	565.373
16473	AD	1			1								3.66569	428.301	26060			63624	3.66569	428.301													26832			158767	3.57091	428.302
3464	AD	1			1								7.17943	255.122	5444			183669	7.17943	255.122													5908			37759.9	7.21007	255.122
29074	AD	1			1								8.28761	723.499	43381			195470	8.28761	723.499													46800			25336.7	8.3407	723.499
132	AD	1			1								4.62483	202.106	200	201		213146	4.62483	202.106													212	211		7015	4.68252	202.107
21149	AD	1			1								6.15551	512.108	32970	32971		84750.8	6.15551	512.108													34097			133454	6.13588	512.109
23046	AD	1			1								3.43584	552.296	35611			123409	3.43584	552.296													36531			93452.1	3.41947	552.295
28983	AD	1			1								5.64952	721.414	43249			63520.4	5.64952	721.414													46538			152945	5.62424	721.415
17837	ADD	1			1								3.31161	453.247	28074			69766.3	3.31161	453.247													29298			146104	3.40322	453.249
21476	AD	1			1								6.91282	518.37	33460			159640	6.91282	518.37													34537			55618	6.9093	518.37
15331	AD	1			1								7.36171	409.294	24295	24296		144904	7.36171	409.294													25023			69955.9	7.37956	409.293
18381	AD	1			1								6.29899	462.337	28823			8275.99	6.29899	462.337													30031			205114	6.35698	462.337
28030	AD	1			1								5.75257	688.496	41978	41979		121820	5.75257	688.496													44328			91060.4	5.69561	688.495
24284	AD	1			1								5.02658	584.321	37255			132055	5.02658	584.321													38338			78485.8	5.10815	584.322
7644	AD	1			1								4.39686	301.891	12116	12117		78597	4.39686	301.891													12172	12173		130022	4.37629	301.891
27203	ADDD	1			1								6.64529	665.422	40954			4238.93	6.64529	665.422													42924			202524	6.73491	665.424
1806	AD	1			1								7.72107	231.124	2693			149056	7.72107	231.124													3363			57515.3	7.79398	231.124
6844	AD	1			1								4.69855	293.174	10946	10945		61268.1	4.69855	293.174													11056			144787	4.79849	293.174
14117	AD	1			1								8.47969	392.265	22508			171283	8.47969	392.265													23234	23233		31870.2	8.4489	392.264
13071	AD	1			1								4.46897	374.254	20873			180474	4.46897	374.254													21515			21280.9	4.40285	374.254
23944	AD	1			1								4.03706	574.314	36816	36817		79265.8	4.03706	574.314													37823			122029	4.03535	574.313
28734	AD	1			1								7.81122	709.458	42890			5761.3	7.81122	709.458													45782			195006	7.87607	709.461
1912	AD	1			1								5.33789	232.928	2854			82275.9	5.33789	232.928													3481	3480		118164	5.34283	232.928
23189	AD	1			1								7.00634	555.351	35785			157769	7.00634	555.351													36731			42468.2	6.9093	555.351
315	AD	1			1								4.95051	205.086	493			81036	4.95051	205.086													522			118989	5.03947	205.086
27519	AD	1			1								5.32379	674.509	41341			23986.2	5.32379	674.509													43474			175873	5.24833	674.51
12911	AD	1			1								4.8347	371.316	20614			53755.4	4.8347	371.316													21147			143129	4.86402	371.316
26319	AD	1			1								9.12067	639.426	39877			111976	9.12067	639.426													41412			84511.1	9.13164	639.427
27752	ADD	1			1								6.78573	681.418	41630			163534	6.78573	681.418													43872			32527.1	6.88404	681.419
22278	AD	1			1								5.41471	535.367	34555			107866	5.41471	535.367													35675			87709.1	5.42574	535.367
18796	AD	1			1								8.56937	471.352	29433			70237.2	8.56937	471.352													30720			123944	8.55335	471.349
30994	AD	1			1								5.97664	872.495	46090			104874	5.97664	872.495													54017			83078.1	6.00752	872.494
3912	AD	1			1								3.54621	260.164	6119	6124		121340	3.54621	260.164													6506			63921.4	3.57091	260.165
18417	AD	1			1								6.37648	463.342	28866			8740.94	6.37648	463.342													30102			175115	6.35698	463.344
28570	AD	1			1								5.7925	704.46	42683			15869.1	5.7925	704.46													45475			167703	5.84881	704.461
30215	AD	1			1								7.44152	812.513	44941			29719.5	7.44152	812.513													51508			152847	7.52405	812.514
21264	AD	1			1								5.7925	514.304	33138			18701.4	5.7925	514.304													34282			161925	5.71677	514.304
26996	AD	1			1								6.82876	658.491	40712			97126.6	6.82876	658.491													42561			83061.2	6.82793	658.491
26054	AD	1			1								7.92584	632.49	39538			160890	7.92584	632.49													41038			18576.2	7.88174	632.489
20909	AD	1			1								9.28209	507.404	32625			57182.6	9.28209	507.404													33785			122150	9.26651	507.405
9711	AD	1			1								5.7925	328.215	15562			65161.3	5.7925	328.215													15830			111327	5.76496	328.214
29755	ADD	1			1								7.48263	768.474	44355			22485.3	7.48263	768.474													49669			153074	7.55194	768.475
29686	AD	1			1								7.31034	764.514	44252			113952	7.31034	764.514													49458			60646.8	7.31316	764.515
9144	AD	1			1								6.69874	320.208	14687			7633.22	6.69874	320.208													14855			166552	6.6836	320.208
16679	AD	1			1								7.11431	431.352	26397			145174	7.11431	431.352													27132			26458.6	7.12971	431.354
9367	AD	1			1								8.47969	324.238	15035			105223	8.47969	324.238													15181	15182		66067.7	8.51167	324.238
29613	AD	1			1								6.65271	760.441	44138			8242.83	6.65271	760.441													49032	49031		161010	6.63791	760.439
25761	ADD	1			1								6.91282	624.449	39187			75677.9	6.91282	624.449													40527			90831.7	6.84164	624.45
13500	AD	1			1								6.46589	381.261	21580			8117.5	6.46589	381.261													22170	22173		157657	6.52007	381.263
30157	AD	1			1								7.19954	808.508	44862			44617.6	7.19954	808.508													51320			118516	7.21007	808.51
27885	AD	1			1								7.44808	684.507	41809			152915	7.44808	684.507													44072	44070	44069	9558.79	7.4707	684.506
21901	AD	1			1								3.84583	527.282	34030			99322.7	3.84583	527.282													35203			62012.5	3.83342	527.282
16598	AD	1			1								6.66563	430.244	26270			129923	6.66563	430.244													27030			30695.1	6.6836	430.245
28051	AD	1			1								7.74369	689.417	42011			18192.5	7.74369	689.417													44385			141531	7.67172	689.417
28519	AD	1			1								8.64511	703.454	42621			26864	8.64511	703.454													45381			132085	8.62141	703.456
11255	AD	1			1								2.79605	347.92	17946			85522.8	2.79605	347.92													18467			72089.6	2.81198	347.92
6366	AD	1			1								4.79283	287.885	10157	10156		52956.7	4.79283	287.885													10285	10284		104624	4.75249	287.885
24743	ADD	1			1								7.17943	596.453	37898			142151	7.17943	596.453													39040	39039		13736.9	7.25059	596.453
18423	AD	1			1								6.37648	463.345	28874			9663.64	6.37648	463.345													30117			145037	6.37675	463.347
20020	AD	1			1								4.28781	492.321	31347			71305.7	4.28781	492.321													32530			81528.3	4.31364	492.32
1239	AD	1			1								2.98267	223.095	1857			93831.9	2.98267	223.095													2387	2388		57931.5	2.95626	223.095
446	AD	1			1								3.88991	207.175	668			49210.4	3.88991	207.175													722			99693.8	3.96671	207.174
8078	AD	1			1								6.78573	306.191	13029			79244.7	6.78573	306.191													12978			65747.8	6.77229	306.191
24223	AD	1			1								6.5103	582.312	37177			83905.1	6.5103	582.312													38223			60782.2	6.55486	582.311
890	AD	1			1								4.35461	215.143	1306			72421.3	4.35461	215.143													1543			70085.8	4.32034	215.143
10620	AD	1			1								5.2264	339.217	16979	16978		116141	5.2264	339.217													17360			24877.7	5.18087	339.217
6514	AD	1			1								4.95051	288.904	10435	10434	10431	8477.6	4.95051	288.904													10511			129228	4.91356	288.904
29698	AD	1			1								5.36601	765.476	44270			59635.5	5.36601	765.476													49488	49487		77961.8	5.37107	765.474
28996	AD	1			1								8.24964	721.487	43274	43275	43276	48566.6	8.24964	721.487													46592	46591	46590	88574	8.32794	721.487
20758	AD	1			1								7.79827	505.352	32426			108966	7.79827	505.352													33578			27797.2	7.87607	505.352
6064	AD	1			1								2.6783	284.886	9536			33968.1	2.6783	284.886													9713			102179	2.7759	284.886
28754	AD	1			1								4.75187	710.397	42913	42914		39600.5	4.75187	710.397													45805			94986.8	4.75919	710.397
27351	AD	1			1								7.75062	670.486	41134			121116	7.75062	670.486													43215			13396	7.73061	670.484
20923	AD	1			1								4.01943	508.268	32645			111163	4.01943	508.268													33799			21938.3	3.96671	508.268
10619	AD	1			1								4.99872	339.217	16977	16976		37178.6	4.99872	339.217													17359			94998.5	4.91356	339.217
13986	AD	1			1								3.68726	390.213	22334			66793	3.68726	390.213													22990			63963.8	3.65857	390.213
16177	AD	1			1								7.24597	423.233	25589			96190.4	7.24597	423.233													26416			34015.1	7.21007	423.231
7031	AD	1			1								3.22292	295.191	11234			45583.7	3.22292	295.191													11372			83945	3.28609	295.191
22739	AD	1			1								8.83012	545.423	35192	35191		86287.9	8.83012	545.423													36242	36241		43141.6	8.74975	545.423
20370	AD	1			1								6.73727	498.307	31876			49286.3	6.73727	498.307													33050	33051		80025	6.74836	498.308
15542	AD	1			1								6.19412	413.179	24629			26383.5	6.19412	413.179													25392	25388		100936	6.19346	413.181
26211	AD	1			1								7.5037	636.454	39730			118189	7.5037	636.454													41249			7110.37	7.50547	636.455
29754	AD	1			1								7.28764	768.474	44354			24780.1	7.28764	768.474													49667			98775.8	7.30078	768.475
25334	AD	1			1								7.48263	612.417	38662	38661		58904.6	7.48263	612.417													39889	39890		63759.2	7.42397	612.418
8622	AD	1			1								4.69855	313.925	13822			88644.6	4.69855	313.925													14011			33174.1	4.66386	313.925
19309	AD	1			1								6.19412	480.297	30224			3180.49	6.19412	480.297													31406			118257	6.22003	480.298
27307	AD	1			1								7.01304	668.511	41085			54066.3	7.01304	668.511													43108	43109		66983.4	7.08949	668.511
25907	AD	1			1								6.3431	629.347	39348			83079.8	6.3431	629.347													40778			35439.1	6.35698	629.35
26607	AD	1			1								6.86899	647.452	40248			57900.4	6.86899	647.452													41846	41845		57091.9	6.91674	647.451
4337	AD	1			1								6.45954	266.173	6833	6832		37490	6.45954	266.173													7263	7251		77169.5	6.52007	266.173
26632	AD	1			1								6.21159	648.382	40274			47850.5	6.21159	648.382													41871			65584.8	6.22003	648.382
3058	AD	1			1								4.93062	250.188	4793			43303.6	4.93062	250.188													5339			69493.8	4.86402	250.188
23406	AD	1			1								8.59977	559.439	36060	36059		33664.1	8.59977	559.439													37032	37033		78142.8	8.54061	559.441
3392	AD	1			1								3.05064	253.88	5347			59738.3	3.05064	253.88													5837			50339.3	2.97766	253.88
29968	AD	1			1								7.04827	792.531	44618			99744.7	7.04827	792.531													50665			9008.83	7.04107	792.53
24251	AD	1			1								3.70981	583.31	37212			67132.4	3.70981	583.31													38298			41303.6	3.66528	583.309
14385	AD	1			1								2.41802	396.178	22910			45318.2	2.41802	396.178													23619			62358.7	2.41698	396.178
19211	AD	1			1								6.21159	478.333	30060	30059		44529.9	6.21159	478.333													31285			61673.3	6.28374	478.332
22167	AD	1			1								5.08155	534.283	34404			74160.9	5.08155	534.283													35577	35578		31802.1	5.03947	534.283
6862	AD	1			1								2.9676	293.212	10975			29360	2.9676	293.212													11084			76504.5	2.97766	293.211
25124	AD	1			1								7.74369	607.421	38400			21738	7.74369	607.421													39516	39517		83680.6	7.7996	607.421
6786	AD	1			1								6.59781	292.227	10858			37086	6.59781	292.227													10970			67779.8	6.65857	292.227
13470	AD	1			1								2.00398	380.816	21504	21505		29847.6	2.00398	380.816													22123			73997.4	2.04969	380.816
28606	AD	1			1								6.66563	705.463	42734			83837.3	6.66563	705.463													45565			19208.5	6.74836	705.462
27104	AD	1			1								6.06515	662.41	40840			95527.6	6.06515	662.41													42766			6500.96	6.13588	662.408
29326	AD	1			1								3.974	738.42	43744			39210.4	3.974	738.42													47806	47805		60056.7	4.03535	738.42
5274	AD	1			1								3.62467	277.216	8249			90392.8	3.62467	277.216													8656	8657		8415.12	3.68019	277.216
16172	AD	1			1								6.12313	423.233	25582	25584	25583	30937.5	6.12313	423.233													26414	26415		66618.8	6.22003	423.231
3402	AD	1			1								4.42474	253.885	5357			54685.8	4.42474	253.885													5847	5846		41565.3	4.40285	253.884
21075	AD	1			1								7.26749	510.347	32874	32875		89064	7.26749	510.347													34003			6242.04	7.26869	510.346
27088	AD	1			1								7.37466	661.437	40823			47942.3	7.37466	661.437													42728			46633.4	7.46517	661.439
18450	AD	1			1								7.61239	464.368	28911			77602.1	7.61239	464.368													30146			16954.1	7.58789	464.368
20064	AD	1			1								6.65271	493.08	31418			85587.2	6.65271	493.08													32606	32607	32605	8624.03	6.61578	493.08
9238	AD	1			1								0.00737675	321.882	14829			48630	0.00737675	321.882													14939	14940		45373.1	0.0405227	321.882
24216	AD	1			1								5.64952	582.305	37169			49259.3	5.64952	582.305													38215			44743.7	5.67293	582.305
16765	AD	1			1								6.43284	432.279	26542	26541	26539	82440.1	6.43284	432.279													27272			10422.8	6.42383	432.281
24166	AD	1			1								3.43584	580.289	37105	37106		50550.9	3.43584	580.289													38163			40260.2	3.52599	580.29
16717	AD	1			1								6.1042	432.223	26460	26473	26472	11813.6	6.1042	432.223													27227			78711.2	6.08245	432.225
22888	AD	1			1								4.35461	549.285	35399			64194.7	4.35461	549.285													36398			26183.2	4.44458	549.285
20774	AD	1			1								7.23226	505.392	32444			83408.9	7.23226	505.392													33588			6802.36	7.31316	505.39
25768	AD	1			1								6.91282	624.486	39194			75824.6	6.91282	624.486													40545			13784.9	6.99609	624.486
27606	AD	1			1								5.83923	677.425	41444			3422.61	5.83923	677.425													43600			83877.8	5.8421	677.425
18037	AD	1			1								7.44152	456.767	28349			84152.5	7.44152	456.767													29620			3012.04	7.46517	456.766
11190	AD	1			1								5.52546	346.296	17849	17848		56190.2	5.52546	346.296													18372	18373		29762.9	5.55351	346.295
3046	AD	1			1								2.1053	250.165	4776			23964.5	2.1053	250.165													5330	5329		61545.5	2.09255	250.165
26808	AD	1			1								7.79827	652.42	40492	40491		50447.8	7.79827	652.42													42157			34953.4	7.79398	652.421
29277	AD	1			1								8.33001	734.498	43666			3330.65	8.33001	734.498													47579			81480.9	8.28585	734.497
5846	AD	1			1								1.26561	283.175	9189			61803.5	1.26561	283.175													9431			22427.9	1.25184	283.175
4839	AD	1			1								4.69855	272.222	7597	7596		32075.9	4.69855	272.222													7962			52085.1	4.7731	272.222
27802	AD	1			1								8.11407	682.491	41693			76343.5	8.11407	682.491													43948			7469.14	8.17567	682.493
12953	AD	1			1								6.64529	372.202	20679			76857.4	6.64529	372.202													21272			6729.07	6.6903	372.202
1288	AD	1			1								2.30983	223.92	1930	1929		52534.4	2.30983	223.92													2457	2458	2459	28924.8	2.40084	223.92
29507	AD	1			1								6.59781	749.48	43988	43987		42398.7	6.59781	749.48													48553			38762.4	6.61578	749.479
16331	AD	1			1								3.14022	425.815	25825			36418	3.14022	425.815													26608			43487.3	3.22954	425.814
13871	AD	1			1								4.93062	388.233	22164			28561.4	4.93062	388.233													22798			49756.5	4.94165	388.233
21523	AD	1			1								8.78754	519.335	33514			59340.1	8.78754	519.335													34588			18404.6	8.78655	519.334
25896	AD	1			1								8.43666	628.553	39336			26894	8.43666	628.553													40769	40770		50719.9	8.4915	628.553
2166	AD	1			1								0.380829	237.148	3229	3228		70477.9	0.380829	237.148													3797			6940.75	0.425235	237.149
2685	AD	1			1								4.76508	244.227	4142			49407.3	4.76508	244.227													4661			27223.4	4.68252	244.227
6302	AD	1			1								5.47026	286.882	10030			5682.62	5.47026	286.882													10137			70887.3	5.56021	286.882
4624	AD	1			1								5.02658	269.921	7299			23748.6	5.02658	269.921													7715			51144.4	4.94165	269.922
28957	AD	1			1								6.07767	720.409	43202			10652.6	6.07767	720.409													46486	46485		63475.3	6.04232	720.41
10623	AD	1			1								6.19412	339.215	16983	16982		37054.3	6.19412	339.215													17363			36941.3	6.22003	339.215
30951	AD	1			1								5.14296	866.574	46022			50870.5	5.14296	866.574													53791			22498	5.04617	866.574
27906	AD	1			1								3.52863	685.207	41831			50861.5	3.52863	685.207													44106			22164.8	3.48569	685.206
29559	AD	1			1								0.131412	758.215	44054	44053		25359.3	0.131412	758.215													48873			47134.6	0.0856642	758.215
15862	AD	1			1								6.07767	417.301	25112			6854.42	6.07767	417.301													25850			65607	6.12876	417.301
19957	AD	1			1								5.47791	491.31	31259	31260		35490.5	5.47791	491.31													32432			36946.7	5.57448	491.309
21265	AD	1			1								8.28761	514.303	33144			8204.96	8.28761	514.303													34287	34286		63816.2	8.3407	514.301
21051	AD	1			1								4.75187	510.299	32841	32840		43953.1	4.75187	510.299													33984			27964	4.66386	510.299
13148	AD	1			1								2.29457	375.33	20980			23063.5	2.29457	375.33													21604			48649.9	2.35806	375.33
11336	AD	1			1								6.15551	349.235	18109	18111	18110	58602.4	6.15551	349.235													18605	18604	18602	12139.2	6.23887	349.236
14032	AD	1			1								6.91282	390.321	22397			25588.3	6.91282	390.321													23061			44952.2	6.82049	390.321
28992	AD	1			1								6.5103	721.484	43270			30344.1	6.5103	721.484													46586	46585		39129	6.42383	721.487
10610	AD	1			1								6.21159	339.181	16961			6932.38	6.21159	339.181													17352			62531.2	6.26567	339.181
25710	AD	1			1								6.24328	623.384	39123			60107.1	6.24328	623.384													40452			9035.37	6.27148	623.384
25662	AD	1			1								6.28122	622.391	39067	39068		49159.6	6.28122	622.391													40391			19255.5	6.27148	622.39
28989	AD	1			1								8.24256	721.479	43263			30367	8.24256	721.479													46582			37478	8.23956	721.479
6492	AD	1			1								2.67159	288.888	10388	10390	10391	7569.69	2.67159	288.888													10470	10469		59836.6	2.73157	288.889
23868	AD	1			1								7.53317	572.418	36717	36716		56749.9	7.53317	572.418													37713	37711	37714	10587.7	7.62908	572.415
20095	AD	1			1								7.15683	493.333	31461			39743.2	7.15683	493.333													32628			27050	7.08245	493.333
16768	AD	1			1								1.35138	432.285	26548			24580.7	1.35138	432.285													27280	27279		41264.3	1.30616	432.284
7645	AD	1			1								4.53665	301.891	12118	12117	12119	31017.4	4.53665	301.891													12174	12173		34611.6	4.54755	301.891
14250	AD	1			1								5.98853	394.225	22710			42080.9	5.98853	394.225													23422			23483.3	6.03488	394.223
3923	AD	1			1								3.70981	260.186	6135			31146.9	3.70981	260.186													6520			33718.7	3.65857	260.186
9502	AD	1			1								3.66569	326.205	15234			20027.3	3.66569	326.205													15487			44230	3.7041	326.204
5532	AD	1			1								7.06893	280.163	8656			23562	7.06893	280.163													8999			39737.9	7.08245	280.163
17831	AD	1			1								6.15551	453.088	28067			7508.22	6.15551	453.088													29294			55485.5	6.05564	453.09
23516	AD	1			1								7.09418	562.358	36211			51444.4	7.09418	562.358													37186			11411.2	7.08949	562.361
2843	AD	1			1								3.43584	246.906	4444	4445		19468.2	3.43584	246.906													4987	4988		42888.4	3.52599	246.906
12750	AD	1			1								6.06515	370.162	20303			33857.8	6.06515	370.162													20908			28386.1	6.08245	370.162
13982	AD	1			1								2.90366	390.213	22330			42718.9	2.90366	390.213													22988			18340.1	2.97766	390.213
14308	AD	1			1								2.9676	394.831	22789	22790	22791	20938.5	2.9676	394.831													23478	23479		39577.3	3.05924	394.831
24165	AD	1			1								3.28382	580.289	37104			29578.6	3.28382	580.289													38162			30888.4	3.27102	580.289
21489	AD	1			1								5.94499	518.416	33476			8362.47	5.94499	518.416													34562			51902.7	5.93905	518.418
11438	AD	1			1								6.59781	351.193	18249			23494.1	6.59781	351.193													18712			34449	6.6836	351.193
27488	AD	1			1								4.76508	674.239	41294	41292	41293	46989.1	4.76508	674.239													43420	43419		8576.27	4.7731	674.239
11851	AD	1			1								7.00634	356.353	18860			26794.5	7.00634	356.353													19364			26678.3	6.99609	356.353
3809	AD	1			1								3.84583	258.863	5979			15550.4	3.84583	258.863													6361			36931.6	3.74823	258.863
26562	AD	1			1								6.45954	646.414	40197			4376.2	6.45954	646.414													41788			48060.4	6.50678	646.413
26640	AD	1			1								6.02051	648.397	40286			5713.19	6.02051	648.397													41895	41894		46320.4	6.10216	648.398
10385	AD	1			1								6.37648	336.253	16577			8791.56	6.37648	336.253													16915			43212.5	6.35698	336.253
8289	AD	1			1								8.17209	309.242	13349	13350		43608.3	8.17209	309.242													13397			8262.35	8.1233	309.242
10062	AD	1			1								6.29899	332.27	16101	16100		22162.1	6.29899	332.27													16364			29404.6	6.31102	332.27
18727	AD	1			1								6.19412	470.349	29337	29336		39576	6.19412	470.349													30627			11571.5	6.22003	470.349
19618	AD	1			1								6.14968	484.364	30716	30717	30715	30858.1	6.14968	484.364													31810	31811		20199.6	6.1812	484.364
29253	AD	1			1								8.50391	733.524	43625	43626		41419	8.50391	733.524													47506			9251.01	8.4556	733.523
20804	AD	1			1								4.76508	506.307	32485			9857.67	4.76508	506.307													33657			40722.6	4.68252	506.307
29325	AD	1			1								3.79661	738.422	43742	43743		22652.8	3.79661	738.422													47804			27779.7	3.88378	738.42
4119	AD	1			1								6.89016	263.163	6467			6536.75	6.89016	263.163													6819	6832		43412.3	6.86431	263.163
13866	AD	1			1								6.86899	388.198	22155			21564.5	6.86899	388.198													22774			27461.2	6.95267	388.197
7168	AD	1			1								4.44119	296.259	11459			5313.08	4.44119	296.259													11509			43637	4.44458	296.259
11465	AD	1			1								6.32569	351.248	18291	18290		42551.3	6.32569	351.248													18741			5997.47	6.31102	351.249
28604	AD	1			1								7.7916	705.458	42732			18707.4	7.7916	705.458													45556	45555		28743.6	7.71827	705.455
14111	AD	1			1								6.66563	392.265	22502			39827.8	6.66563	392.265													23224			5939.49	6.70358	392.265
9706	AD	1			1								6.47769	328.212	15557			6481.16	6.47769	328.212													15820			38291.9	6.56834	328.212
625	AD	1			1								0.780138	211.116	918	917		28867.1	0.780138	211.116													1052			15117.9	0.768937	211.115
5257	AD	1			1								5.97664	277.178	8226			9898.18	5.97664	277.178													8632			34075.9	6.05564	277.18
8501	AD	1			1								4.5645	312.249	13671			27350.3	4.5645	312.249													13811			16597.5	4.57553	312.249
29344	AD	1			1								4.90289	740.427	43770			21839.1	4.90289	740.427													47971			21582.4	4.99039	740.431
23047	AD	1			1								4.70455	552.295	35615			17125.8	4.70455	552.295													36533			25813.6	4.75919	552.295
18987	AD	1			1								6.50457	475.297	29744			10709.1	6.50457	475.297													31014			31970.6	6.45166	475.299
4431	AD	1			1								2.5004	267.196	7006			20602.6	2.5004	267.196													7408			21421	2.40084	267.196
12572	AD	1			1								3.72632	367.248	20060	20059		25544.4	3.72632	367.248													20684			16398	3.65857	367.248
15332	AD	1			1								7.5037	409.294	24297	24296		29915.4	7.5037	409.294													25024			11547.3	7.54638	409.293
9905	AD	1			1								8.65881	330.337	15828			33993.6	8.65881	330.337													16112			7413.57	8.66188	330.336
19728	AD	1			1								6.37648	486.379	30912	30913		9785.59	6.37648	486.379													32007			30697.2	6.35698	486.38
5536	AD	1			1								1.9802	280.176	8660			5939.01	1.9802	280.176													9009	9010		32590.9	2.02309	280.176
31020	AD	1			1								7.46122	876.596	46134			7399.37	7.46122	876.596													54162	54161		30904.2	7.52405	876.597
12536	AD	1			1								6.66563	367.174	20003			5344.06	6.66563	367.174													20641			32798.6	6.65857	367.173
29059	ADD	1			1								6.21159	723.421	43358			8453.85	6.21159	723.421													46721			29552.6	6.27148	723.421
21945	AD	1			1								6.3884	528.412	34088			6740.85	6.3884	528.412													35282	35281		30903.5	6.32937	528.414
23620	AD	1			1								4.62483	566.31	36348	36349	36350	11005.8	4.62483	566.31													37343			26597.3	4.70503	566.31
18310	AD	1			1								4.67095	461.273	28735			31396.9	4.67095	461.273													29931			6088.46	4.63621	461.273
31052	AD	1			1								4.46897	880.555	46183			24395.5	4.46897	880.555													54314			13041.1	4.53174	880.554
23910	AD	1			1								7.23226	573.377	36770	36771		28358.3	7.23226	573.377													37776			8886.51	7.14241	573.379
5187	AD	1			1								5.09494	276.281	8111			30271.3	5.09494	276.281													8525			6197.34	5.10815	276.282
13606	AD	1			1								5.98853	383.242	21741	21740		10236.9	5.98853	383.242													22333			25683.7	5.93905	383.242
1646	AD	1			1								0.472423	228.943	2462			6066.56	0.472423	228.943													3104	3103		29500	0.451914	228.943
12535	AD	1			1								4.69855	367.173	19999			19384.1	4.69855	367.173													20638			15633.2	4.61745	367.173
18109	AD	1			1								7.39721	458.274	28443			27360.5	7.39721	458.274													29674			7504.86	7.4707	458.275
2005	AD	1			1								6.14968	234.134	2976			28280.2	6.14968	234.134													3571			6436.76	6.23887	234.133
30558	AD	1			1								7.75062	837.59	45434			20446.2	7.75062	837.59													52516			14077.9	7.83561	837.594
6889	AD	1			1								2.68867	293.855	11008	11009		29062.2	2.68867	293.855													11126	11127		5210.73	2.70897	293.855
8396	AD	1			1								6.29899	311.146	13518			10607.7	6.29899	311.146													13594			22931.3	6.36398	311.147
27201	AD	1			1								6.07767	665.395	40952			10120.5	6.07767	665.395													42919			22843.2	6.08245	665.395
15103	AD	1			1								5.8582	406.244	23956	23955		6689.51	5.8582	406.244													24652			26183.8	5.89025	406.243
25666	ADD	1			1								7.61239	622.404	39072			22868.1	7.61239	622.404													40399	40400		9792.17	7.67172	622.405
26085	AD	1			1								7.81122	633.434	39577	39576		25253.3	7.81122	633.434													41072			6806.64	7.7996	633.437
6762	AD	1			1								1.95872	292.192	10824			14781.2	1.95872	292.192													10958			16696.2	2.04969	292.191
17114	AD	1			1								0.727306	439.138	27051			21044.8	0.727306	439.138													27976	27977	27978	9908.04	0.681237	439.136
25530	ADD	1			1								6.73727	619.381	38895			3548.05	6.73727	619.381													40221	40220		27097.4	6.74836	619.382
22606	AD	1			1								7.39721	542.426	34990	34989		23046.1	7.39721	542.426													36044			7315.13	7.44278	542.425
7877	AD	1			1								0.999558	304.175	12624			26488.3	0.999558	304.175													12701			3304.92	1.0218	304.175
22147	AD	1			1								7.17943	533.425	34383	34384		24888.7	7.17943	533.425													35565			3966.08	7.21007	533.426
25481	AD	1			1								8.22006	617.482	38838			21993.6	8.22006	617.482													40134			6638.33	8.17567	617.479
6193	AD	1			1								3.35186	285.89	9814	9812	9811	19541.5	3.35186	285.89													9922	9925	9923	4027.68	3.40322	285.89
29465	AD	1			1								7.24597	747.465	43933	43934		8538.37	7.24597	747.465													48428	48429		14922.8	7.25631	747.464
23093	AD	1			1								3.41198	553.333	35669			6204.15	3.41198	553.333													36607			16218.4	3.44339	553.334
7953	AD	1			1								2.00398	304.902	12731	12732		11714.6	2.00398	304.902													12805	12806		10330.1	2.09255	304.901
14022	AD	1			1								6.21159	390.29	22385			14750.5	6.21159	390.29													23056			7151.49	6.27148	390.289
28431	AD	1			1								7.81122	700.575	42511			7302.23	7.81122	700.575													45172			13194.7	7.83561	700.574
19069	AD	1			1								6.69204	476.33	29866			3547.05	6.69204	476.33													31113			16891.7	6.72748	476.333
22405	AD	1			1								8.33001	537.345	34739			16743.1	8.33001	537.345													35770			3434.93	8.23956	537.343
2902	AD	1			1								6.21159	248.113	4527			6412.51	6.21159	248.113													5104			13634.2	6.17502	248.113
17911	AD	1			1								6.03269	454.28	28190			8186.89	6.03269	454.28													29382			11720.3	6.03488	454.277
8839	AD	1			1								6.15551	316.197	14147			11647.7	6.15551	316.197													14334			6811.02	6.08915	316.196
23169	AD	1			1								8.15848	554.564	35760	35761		10120.9	8.15848	554.564													36702			7829.95	8.25751	554.564
11118	AD	1			1								6.01486	346.009	17746			11147.4	6.01486	346.009													18305			6136.91	5.94659	346.009
15171	AD	1			1								4.88317	407.173	24047			3526.3	4.88317	407.173													24733			13672.4	4.89201	407.175
22934	AD	1			1								8.24964	549.413	35466			7623.02	8.24964	549.413													36430			8601.64	8.21724	549.414
11943	AD	1			1								7.46122	358.186	18996			8037.46	7.46122	358.186													19502			7124.98	7.48314	358.185
25260	AD	1			1								7.41763	611.187	38567			6049.2	7.41763	611.187													39803			8010.18	7.48314	611.186
6038	AD	1			1								5.04699	284.814	9485	9486		6549.47	5.04699	284.814													9666	9665		7482.57	5.01148	284.814
16367	AD	1			1								8.70028	426.358	25867			7511.11	8.70028	426.358													26654			6464.41	8.70894	426.357
15762	AD	1			1								6.15551	416.215	24954			7561.29	6.15551	416.215													25653			6177.89	6.19346	416.214
25932	AD	1			1								8.06738	629.51	39378			8831.09	8.06738	629.51													40830			4470.82	8.0435	629.511
23610	AD	1			1								6.16767	565.568	36337			6737.28	6.16767	565.568													37325			5842.54	6.19346	565.568
8379	AD	1			1								3.99158	310.886	13499			5065.14	3.99158	310.886													13574			5330.29	3.98639	310.885
19375	AD	1			1								2.5856	480.722	30302			2967.91	2.5856	480.722													31486			3230.45	2.52064	480.722
9768	AG	1						1					1.22388	328.919	15638			31000000	1.22388	328.919
5782	AG	1						1					1.05042	282.884	9064			10600000	1.05042	282.884
13938	AG	1						1					0.0205224	388.844	22269			8.04829e+06	0.0205224	388.844
3039	AG	1						1					1.10871	249.97	4767			6.37186e+06	1.10871	249.97
2480	AG	1						1					1.10871	241.886	3755			5.27256e+06	1.10871	241.886
24667	AG	1						1					8.87526	593.592	37798			4.69208e+06	8.87526	593.592
8778	AG	1						1					2.1053	315.88	14063			3.76889e+06	2.1053	315.88
31384	AG	1						1					9.2728	1518.42	46665			3.59111e+06	9.2728	1518.42
1669	AG	1						1					9.70109	229.119	2502			3.49198e+06	9.70109	229.119
3482	AG	1						1					8.30621	255.159	5475			3.34098e+06	8.30621	255.159
5569	AG	1						1					1.15419	280.87	8716			3.17177e+06	1.15419	280.87
3090	AG	1						1					3.66569	250.901	4855			2.85539e+06	3.66569	250.901
8906	AG	1						1					0.426743	316.917	14271			2.77726e+06	0.426743	316.917
16709	AG	1						1					0.864792	431.783	26449			2.43446e+06	0.864792	431.783
7875	AG	1						1					0.641867	303.924	12622			2.3954e+06	0.641867	303.924
27479	AG	1						1					8.61298	673.51	41283			2.31433e+06	8.61298	673.51
30338	AG	1						1					9.07056	820.74	45098			2.26875e+06	9.07056	820.74
30005	AG	1						1					8.94969	794.725	44657			2.19257e+06	8.94969	794.725
30532	AG	1						1					7.75062	836.541	45393			1.80702e+06	7.75062	836.541
19981	AG	1						1					8.22006	491.38	31296			1.61474e+06	8.22006	491.38
9001	AG	1						1					8.12906	318.195	14430			1.57761e+06	8.12906	318.195
2297	AG	1						1					2.88535	239.149	3458			1.48761e+06	2.88535	239.149
7799	AG	1						1					0.460537	303.854	12374			1.48759e+06	0.460537	303.854
3514	AG	1						1					4.65231	255.232	5521			1.35815e+06	4.65231	255.232
30345	AG	1						1					9.58337	821.744	45108			1.22884e+06	9.58337	821.744
2804	AG	1						1					5.88472	246.17	4368			1.18994e+06	5.88472	246.17
30077	AG	1						1					8.64511	800.572	44740			1.14612e+06	8.64511	800.572
27174	AG	1						1					7.61239	664.456	40924			1.07903e+06	7.61239	664.456
31430	AG	1						1					9.58337	1740.44	46722			1.05389e+06	9.58337	1740.44
31061	AG	1						1					9.70109	880.844	46207			933572	9.70109	880.844
19203	AG	1						1					6.75753	478.317	30042			865097	6.75753	478.317
28633	AG	1						1					8.64511	706.431	42764			840927	8.64511	706.431
28694	AG	1						1					6.74397	708.446	42839			798131	6.74397	708.446
225	AG	1						1					9.70109	203.129	359			732487	9.70109	203.129
2282	AGG	1						1					3.09813	239.128	3434			732118	3.09813	239.128
17627	AG	1						1					1.22388	448.774	27763			707104	1.22388	448.774
30529	AG	1						1					7.74369	836.528	45387			695673	7.74369	836.528
9400	AG	1						1					0.31527	324.878	15074			669891	0.31527	324.878
10720	AG	1						1					2.75616	340.89	17137			646636	2.75616	340.89
30876	AG	1						1					6.02051	860.528	45905			588474	6.02051	860.528
9724	AG	1						1					6.50457	328.248	15575			577377	6.50457	328.248
3808	AG	1						1					2.5004	258.863	5978			521564	2.5004	258.863
4876	AG	1						1					3.86234	272.942	7643			518688	3.86234	272.942
28626	AG	1						1					8.59224	706.423	42757			486565	8.59224	706.423
4311	AG	1						1					0.0406641	265.9	6794			453226	0.0406641	265.9
7549	AG	1						1					5.64952	300.253	11992			371509	5.64952	300.253
30703	AG	1						1					8.24964	846.563	45652			340876	8.24964	846.563
29505	AG	1						1					8.29349	748.513	43985			313538	8.29349	748.513
19274	AG	1						1					6.75753	479.32	30153			313354	6.75753	479.32
179	AG	1						1					2.14962	202.895	287			303848	2.14962	202.895
5042	AG	1						1					0.588804	274.943	7889			302596	0.588804	274.943
10354	AG	1						1					6.06515	336.155	16538			297974	6.06515	336.155
22858	AG	1						1					7.76359	548.35	35366			297325	7.76359	548.35
29929	AGG	1						1					7.6191	789.549	44576			290709	7.6191	789.549
178	AG	1						1					1.9802	202.895	285	286		290691	1.9802	202.895
3821	AG	1						1					6.19964	258.911	6004	6006	6005	278984	6.19964	258.911
212	AG	1						1					5.7925	203.107	340			271134	5.7925	203.107
30606	AG	1						1					8.15848	839.562	45497			266697	8.15848	839.562
28191	AG	1						1					7.79827	692.452	42202			263600	7.79827	692.452
17387	AG	1						1					7.28764	444.327	27425			252376	7.28764	444.327
31320	AG	1						1					9.40335	1146.31	46579			245399	9.40335	1146.31
16935	AG	1						1					9.18064	434.375	26809			238134	9.18064	434.375
31327	AG	1						1					9.39107	1148.34	46589			237717	9.39107	1148.34
19500	AG	1						1					6.50457	482.321	30537			234606	6.50457	482.321
17722	AG	1						1					7.24597	450.296	27896			194194	7.24597	450.296
30613	AG	1						1					8.15848	839.57	45505			189830	8.15848	839.57
914	AG	1						1					2.00398	216.085	1337			185488	2.00398	216.085
2208	AG	1						1					1.48658	237.938	3308			178125	1.48658	237.938
2844	AG	1						1					0.31527	246.935	4447			172078	0.31527	246.935
8002	AG	1						1					6.28122	305.209	12885	12886	12887	162396	6.28122	305.209
11678	AG	1						1					7.81122	355.174	18585	18591		162375	7.81122	355.174
8613	AG	1						1					2.88535	313.905	13810			162303	2.88535	313.905
19185	AG	1						1					5.50572	478.288	30020			160736	5.50572	478.288
17417	AG	1						1					3.7528	445.144	27489			155619	3.7528	445.144
8812	AG	1						1					5.97664	315.929	14110	14109		152373	5.97664	315.929
19284	AG	1						1					6.75753	479.332	30168			151973	6.75753	479.332
4265	AG	1						1					8.70028	265.179	6697			142963	8.70028	265.179
14282	AG	1						1					8.1518	394.317	22755			141143	8.1518	394.317
13788	AG	1						1					7.44152	386.357	21987			137658	7.44152	386.357
30922	AG	1						1					6.33105	863.558	45976	45975	45974	136970	6.33105	863.558
907	AG	1						1					0.268112	216.086	1327	1326		130480	0.268112	216.086
25077	AG	1						1					8.8619	605.417	38333			126017	8.8619	605.417
189	AG	1						1					4.53665	202.896	305	306		125303	4.53665	202.896
15739	AG	1						1					9.20166	415.357	24926			121684	9.20166	415.357
23426	AG	1						1					2.33498	560.189	36082			114802	2.33498	560.189
24446	AG	1						1					5.97664	588.379	37525			106729	5.97664	588.379
10184	AG	1						1					6.95739	333.282	16299			105193	6.95739	333.282
3266	AG	1						1					6.69204	252.131	5159	5158		104718	6.69204	252.131
5661	AG	1						1					0.681225	281.149	8883			103920	0.681225	281.149
350	AG	1						1					4.80701	205.159	534			103451	4.80701	205.159
10959	AG	1						1					6.28122	343.295	17505	17506		91351	6.28122	343.295
172	AGGG	1						1					0.151271	202.895	275	274		89997.2	0.151271	202.895
24829	AG	1						1					0.910185	598.652	38009			89912	0.910185	598.652
30062	AG	1						1					8.68701	798.535	44723			88593.3	8.68701	798.535
1179	AG	1						1					5.14296	221.19	1777			84604.5	5.14296	221.19
22310	AG	1						1					5.88995	536.211	34597	34596		79057.2	5.88995	536.211
4262	AG	1						1					6.05921	265.179	6688	6709	6710	78536.5	6.05921	265.179
13621	AG	1						1					6.12313	383.329	21763			77852.4	6.12313	383.329
3695	AG	1						1					0.504277	257.185	5815			76679.2	0.504277	257.185
30601	AG	1						1					8.22006	839.549	45490			76307.8	8.22006	839.549
24908	AG	1						1					8.12906	600.479	38109			76156	8.12906	600.479
13868	AG	1						1					4.14765	388.234	22161			74925	4.14765	388.234
8611	AG	1						1					2.5004	313.905	13808			73985.7	2.5004	313.905
7924	AG	1						1					3.93413	304.3	12693			73273.1	3.93413	304.3
4286	AG	1						1					2.29457	265.865	6752			71510.6	2.29457	265.865
10713	AG	1						1					6.69204	340.394	17125			69168.9	6.69204	340.394
16694	AG	1						1					8.42275	431.39	26421			67982.7	8.42275	431.39
4750	AG	1						1					3.05064	271.227	7463			67490.9	3.05064	271.227
6457	AG	1						1					3.84583	288.217	10332			66718.5	3.84583	288.217
10703	AG	1						1					5.97664	340.284	17110			61557	5.97664	340.284
1487	AG	1						1					0.588804	226.954	2216			58086.9	0.588804	226.954
24449	AG	1						1					7.75062	588.381	37531			56109.3	7.75062	588.381
180	AG	1						1					2.68867	202.895	288	289		53958.7	2.68867	202.895
30272	AG	1						1					7.8453	816.525	45011			52581.9	7.8453	816.525
30632	AGG	1						1					7.22483	842.52	45545	45544		51077	7.22483	842.52
8810	AG	1						1					2.67159	315.929	14106			50495.9	2.67159	315.929
182	AG	1						1					2.98267	202.895	291	293	292	49774.9	2.98267	202.895
16652	AG	1						1					6.46589	430.389	26354	26353		48218.8	6.46589	430.389
30340	AG	1						1					7.61239	821.543	45100			48095.5	7.61239	821.543
2154	AG	1						1					5.62179	236.957	3200			47947.6	5.62179	236.957
183	AGG	1						1					3.3679	202.895	295	296		47718.8	3.3679	202.895
15215	AG	1						1					0.634431	407.824	24108	24107		46891.2	0.634431	407.824
2579	AG	1						1					0.910185	243.183	3911	3910		45466.3	0.910185	243.183
3411	AG	1						1					3.02814	253.913	5368			44421.9	3.02814	253.913
10806	AG	1						1					2.08969	341.925	17270	17271	17272	41991.1	2.08969	341.925
28092	AG	1						1					5.84593	690.435	42059			41840.7	5.84593	690.435
2761	AG	1						1					4.21652	245.88	4299	4300	4301	41704.3	4.21652	245.88
1398	AG	1						1					3.81821	225.913	2114	2095	2096	40995.4	3.81821	225.913
6133	AG	1						1					3.93413	285.206	9692			40855.5	3.93413	285.206
5376	AG	1						1					5.88472	279.095	8422			39290.6	5.88472	279.095
3696	AG	1						1					0.681225	257.185	5816			38981.7	0.681225	257.185
2155	AG	1						1					5.7925	236.957	3201	3202		37195	5.7925	236.957
18658	AG	1						1					1.24107	468.819	29243			36857.7	1.24107	468.819
12264	AG	1						1					0.634431	362.793	19588	19589		36271.2	0.634431	362.793
1668	AGG	1						1					7.8587	229.119	2501			35006	7.8587	229.119
185	AG	1						1					3.86234	202.895	301			35002	3.86234	202.895
5648	AG	1						1					6.02051	281.136	8846			34080.3	6.02051	281.136
19296	AGG	1						1					0.773437	479.73	30187	30185	30186	33553.1	0.773437	479.73
5684	AG	1						1					4.24432	281.211	8914			32972.4	4.24432	281.211
28642	AG	1						1					8.24256	706.471	42775			32616	8.24256	706.471
29576	AG	1						1					4.06493	758.224	44081			31258.5	4.06493	758.224
24762	AG	1						1					6.47769	597.31	37926	37927		30932.1	6.47769	597.31
296	AG	1						1					0.426743	205.086	472			30627.2	0.426743	205.086
7536	AG	1						1					4.76508	300.217	11975			29614.3	4.76508	300.217
9947	AG	1						1					3.3679	331.248	15883			29200.9	3.3679	331.248
12860	AG	1						1					5.8582	371.164	20541			29038.5	5.8582	371.164
184	AG	1						1					3.59011	202.895	298	296	297	29019.1	3.59011	202.895
6613	AG	1						1					5.7925	290.16	10578	10579		28961	5.7925	290.16
8606	AG	1						1					0.746373	313.905	13803			28666.8	0.746373	313.905
22402	AG	1						1					7.13581	537.344	34736			28573.8	7.13581	537.344
18747	AG	1						1					7.88951	470.421	29364			27497.2	7.88951	470.421
3622	AG	1						1					0.864792	256.85	5711	5712		27177.5	0.864792	256.85
30828	AG	1						1					7.4901	855.554	45830			27038.9	7.4901	855.554
24601	AG	1						1					6.19412	592.381	37715			25713.3	6.19412	592.381
2099	AG	1						1					3.2657	236.168	3110			24478.4	3.2657	236.168
29596	AG	1						1					1.87791	759.225	44112			24388.5	1.87791	759.225
5284	AG	1						1					0.681225	277.86	8261	8259	8260	24155.6	0.681225	277.86
1310	AG	1						1					3.70981	224.128	1966			24078.5	3.70981	224.128
11830	AG	1						1					3.14022	356.28	18831			23934.1	3.14022	356.28
11550	AG	1						1					6.01486	353.196	18415			23804.5	6.01486	353.196
2747	AG	1						1					4.10911	245.231	4275	4276		23293.8	4.10911	245.231
1234	AG	1						1					1.61622	223.064	1852			23060.8	1.61622	223.064
4613	AG	1						1					1.35138	269.898	7285			22821.9	1.35138	269.898
5043	AG	1						1					1.83378	274.943	7890			22590.1	1.83378	274.943
6202	AG	1						1					3.7528	285.894	9834	9838	9835	22454.1	3.7528	285.894
1305	AG	1						1					1.53102	224.128	1960			22435	1.53102	224.128
3204	AG	1						1					0.818638	251.201	5055			22333.2	0.818638	251.201
7387	AG	1						1					1.66186	298.965	11764	11763		21426	1.66186	298.965
4426	AG	1						1					0.31527	267.195	7001			21094.9	0.31527	267.195
28576	AG	1						1					8.55459	704.477	42690			20335.1	8.55459	704.477
9811	AG	1						1					7.79827	329.289	15688			20153.8	7.79827	329.289
28366	AG	1						1					7.6191	698.439	42434			19825.5	7.6191	698.439
4396	AG	1						1					4.39686	267.123	6956			19166.7	4.39686	267.123
2479	AG	1						1					6.78573	241.884	3753			19015.1	6.78573	241.884
1762	AG	1						1					3.93413	230.868	2621			18715.3	3.93413	230.868
3888	AG	1						1					0.223608	260.149	6082			18234.7	0.223608	260.149
3607	AG	1						1					1.31075	256.264	5695			17501.9	1.31075	256.264
14588	AG	1						1					7.39721	399.24	23197			16026.2	7.39721	399.24
17000	AG	1						1					6.1042	436.341	26903			15309.8	6.1042	436.341
12248	AG	1						1					6.21159	362.253	19564	19565	19566	14909.3	6.21159	362.253
14634	AG	1						1					6.33105	399.357	23261	23263	23262	14695.2	6.33105	399.357
8320	AG	1						1					5.93339	309.899	13400			14386.8	5.93339	309.899
2119	AG	1						1					2.75616	236.878	3137	3138		14259.3	2.75616	236.878
177	AG	1						1					1.63712	202.895	284			13606.7	1.63712	202.895
1852	AG	1						1					0.407358	232.119	2761			13570.9	0.407358	232.119
24019	AG	1						1					6.02051	576.259	36916			12600.5	6.02051	576.259
5405	AG	1						1					1.75077	279.196	8466			11330.4	1.75077	279.196
10799	AG	1						1					0.588804	341.924	17260	17261		11171.5	0.588804	341.924
7000	AG	1						1					0.515981	294.883	11194			10746.8	0.515981	294.883
16428	AG	1						1					0.687927	427.8	25954	25956	25955	10368.7	0.687927	427.8
1597	AG	1						1					0.515981	228.124	2399			10043.3	0.515981	228.124
175	AG	1						1					1.06353	202.896	282			10041.9	1.06353	202.896
7099	AG	1						1					1.05042	295.892	11355			9534.17	1.05042	295.892
17360	AG	1						1					0.515981	444.198	27383			8901.66	0.515981	444.198
3091	AG	1						1					5.97664	250.901	4858			8793.53	5.97664	250.901
13360	AG	1						1					5.98853	378.82	21328	21327		8631.79	5.98853	378.82
17881	AG	1						1					0.654423	453.786	28152	28154	28153	8529.6	0.654423	453.786
11826	AG	1						1					0.910185	356.28	18827			8442.34	0.910185	356.28
25493	AG	1						1					6.46589	618.248	38850			8392.6	6.46589	618.248
30991	AG	1						1					8.15848	871.555	46085	46086		8348.26	8.15848	871.555
909	AGG	1						1					0.654423	216.086	1329	1330		8183.31	0.654423	216.086
7765	AG	1						1					0.131412	302.935	12330			7834.1	0.131412	302.935
12837	AG	1						1					4.90289	370.836	20487	20488	20489	7798.83	4.90289	370.836
10473	AG	1						1					6.3884	337.202	16749			7430.83	6.3884	337.202
22416	AG	1						1					7.14328	537.384	34750			7261.24	7.14328	537.384
21565	AG	1						1					8.74466	520.334	33572			7105.9	8.74466	520.334
14825	AG	1						1					1.01906	402.358	23544	23545		7068.26	1.01906	402.358
30096	AG	1						1					8.37862	802.525	44766			6942.91	8.37862	802.525
18657	AGG	1						1					0.884513	468.82	29242			6934.3	0.884513	468.82
12638	AG	1						1					7.81122	369.153	20160			6796.82	7.81122	369.153
10598	AG	1						1					5.8582	339.177	16938			6538.67	5.8582	339.177
3413	AG	1						1					3.28382	253.913	5370			6352.7	3.28382	253.913
26584	AG	1						1					7.8453	646.526	40223			6348.7	7.8453	646.526
26481	AG	1						1					6.65271	644.264	40090			6267.58	6.65271	644.264
6688	AG	1						1					6.46589	291.252	10691	10690		6199.97	6.46589	291.252
6341	AG	1						1					8.35046	287.147	10125			6058.93	8.35046	287.147
236	AG	1						1					1.89511	203.143	375	376		5967.6	1.89511	203.143
7078	AG	1						1					0.700477	295.852	11305	11306		5829.66	0.700477	295.852
21464	AG	1						1					6.21159	518.342	33441			4011.72	6.21159	518.342
12049	AG	1						1					0.498698	359.815	19142			3468.14	0.498698	359.815
22348	AG	1						1					6.45954	536.361	34650			2900.4	6.45954	536.361
9765	A	1											1.04371	328.915	15631			110000000	1.04371	328.915
4226	A	1											1.22388	264.873	6619			62300000	1.22388	264.873
6096	A	1											6.84486	284.911	9648			46200000	6.84486	284.911
30249	A	1											7.75062	814.56	44984			35900000	7.75062	814.56
6574	A	1											1.57147	289.889	10526			30800000	1.57147	289.889
30457	A	1											7.75062	832.569	45294			30000000	7.75062	832.569
66	A	1											1.66186	200.996	112			28800000	1.66186	200.996
6677	A	1											5.62179	291.195	10670			25600000	5.62179	291.195
8182	A	1											1.26561	307.9	13198			24800000	1.26561	307.9
11660	A	1											4.19703	354.932	18563			21300000	4.19703	354.932
3442	A	1											1.15419	254.949	5418			20500000	1.15419	254.949
1301	A	1											4.03706	223.991	1954			20200000	4.03706	223.991
30458	A	1											7.75062	832.579	45296			19100000	7.75062	832.579
7478	A	1											1.19926	299.89	11894			18900000	1.19926	299.89
6196	A	1											1.04371	285.894	9824			17200000	1.04371	285.894
1592	A	1											1.72602	228.019	2385			17100000	1.72602	228.019
30251	A	1											7.79827	814.571	44986			17100000	7.79827	814.571
30265	A	1											7.75062	815.564	45002			17100000	7.75062	815.564
30246	A	1											7.74369	814.549	44980			16600000	7.74369	814.549
817	A	1											3.45548	214.092	1197			15500000	3.45548	214.092
30276	A	1											8.15848	816.573	45017			15300000	8.15848	816.573
11560	A	1											4.21652	353.231	18429			15000000	4.21652	353.231
30470	A	1											7.75062	833.575	45313			14000000	7.75062	833.575
5359	A	1											2.02058	278.9	8404			13000000	2.02058	278.9
3639	A	1											6.37014	256.916	5742			12600000	6.37014	256.916
9589	A	1											2.45768	326.937	15363			11700000	2.45768	326.937
7276	A	1											5.24006	297.242	11605			11300000	5.24006	297.242
798	A	1											1.06353	213.923	1163			10200000	1.06353	213.923
2133	A	1											2.06462	236.941	3160			10000000	2.06462	236.941
9842	A	1											1.04371	329.919	15734			9.95274e+06	1.04371	329.919
4934	A	1											6.23799	273.917	7731			9.91432e+06	6.23799	273.917
9907	A	1											4.19703	330.912	15830			9.75954e+06	4.19703	330.912
30166	A	1											7.81122	808.563	44875			9.72035e+06	7.81122	808.563
3159	A	1											6.29899	251.128	4986			9.12219e+06	6.29899	251.128
7869	A	1											0.727306	303.921	12611			8.89245e+06	0.727306	303.921
502	A	1											1.31075	208.944	758			8.61884e+06	1.31075	208.944
30275	A	1											7.61239	816.564	45014			8.48646e+06	7.61239	816.564
30262	A	1											7.75062	815.553	44999			8.03688e+06	7.75062	815.553
10283	A	1											0.634431	335.077	16437			7.95424e+06	0.634431	335.077
5298	A	1											0.361781	277.9	8298			7.84261e+06	0.361781	277.9
30266	A	1											7.79827	815.575	45003			7.80563e+06	7.79827	815.575
1836	A	1											6.32569	231.251	2741			7.58765e+06	6.32569	231.251
15995	A	1											3.45548	419.32	25302			6.9128e+06	3.45548	419.32
6218	A	1											5.8582	285.91	9892			6.86018e+06	5.8582	285.91
30047	A	1											9.97584	796.74	44705			6.72449e+06	9.97584	796.74
30277	A	1											8.15848	816.586	45018			6.70273e+06	8.15848	816.586
1634	A	1											6.66563	228.232	2443			6.69308e+06	6.66563	228.232
25408	A	1											8.30621	614.48	38751			6.50889e+06	8.30621	614.48
30286	A	1											8.15848	817.578	45028			6.2692e+06	8.15848	817.578
11659	A	1											6.3884	354.928	18562			6.02407e+06	6.3884	354.928
6531	A	1											2.56182	288.923	10460			5.83688e+06	2.56182	288.923
14127	A	1											2.71512	392.288	22520			5.71324e+06	2.71512	392.288
7378	A	1											1.31075	298.88	11753			5.64586e+06	1.31075	298.88
10008	A	1											0.826071	331.919	16027			5.26915e+06	0.826071	331.919
656	A	1											1.26561	211.941	960			5.25801e+06	1.26561	211.941
13527	A	1											0.961885	381.804	21622			5.24154e+06	0.961885	381.804
27	A	1											6.37014	200.201	45			5.23386e+06	6.37014	200.201
6676	A	1											5.65704	291.192	10669			5.20732e+06	5.65704	291.192
858	A	1											2.13179	214.918	1256			5.09241e+06	2.13179	214.918
9451	A	1											4.58096	325.201	15147			4.98048e+06	4.58096	325.201
14334	A	1											6.19412	395.216	22832			4.97506e+06	6.19412	395.216
30168	A	1											7.83778	808.585	44877			4.91658e+06	7.83778	808.585
865	A	1											1.70646	215.093	1267			4.8899e+06	1.70646	215.093
30451	A	1											7.79827	831.571	45275			4.84498e+06	7.79827	831.571
29947	A	1											8.24964	790.56	44596			4.6201e+06	8.24964	790.56
8528	A	1											2.75616	312.939	13704			4.56785e+06	2.75616	312.939
30284	A	1											8.15848	817.572	45026			4.35446e+06	8.15848	817.572
9916	A	1											1.10871	330.92	15840			4.24947e+06	1.10871	330.92
5815	A	1											4.93733	282.914	9120			4.19382e+06	4.93733	282.914
30049	A	1											9.07056	796.747	44707			4.14313e+06	9.07056	796.747
4092	A	1											2.00398	262.877	6420			4.10992e+06	2.00398	262.877
21079	A	1											6.65271	510.357	32880			4.03753e+06	6.65271	510.357
30595	A	1											9.2728	838.786	45482			3.87135e+06	9.2728	838.786
11557	A	1											4.19703	353.226	18426			3.68036e+06	4.19703	353.226
12987	A	1											4.99872	372.275	20737			3.64031e+06	4.99872	372.275
70	A	1											2.84265	200.998	116			3.6377e+06	2.84265	200.998
845	A	1											6.43284	214.217	1236			3.57145e+06	6.43284	214.217
13091	A	1											5.33789	374.29	20898			3.48651e+06	5.33789	374.29
29088	A	1											5.26801	724.441	43398			3.4325e+06	5.26801	724.441
2546	A	1											2.90366	242.985	3869			3.39104e+06	2.90366	242.985
10668	A	1											3.52863	339.904	17064			3.38548e+06	3.52863	339.904
24682	A	1											9.51034	594.51	37813			3.33146e+06	9.51034	594.51
10002	A	1											1.57147	331.911	16016			3.30354e+06	1.57147	331.911
2939	A	1											1.50519	248.931	4584			3.28075e+06	1.50519	248.931
25999	A	1											8.54789	631.447	39469			3.23233e+06	8.54789	631.447
30737	A	1											9.2728	849.773	45697			3.17536e+06	9.2728	849.773
27811	A	1											8.24964	682.537	41703			3.14557e+06	8.24964	682.537
11745	A	1											2.88535	355.872	18687			3.14156e+06	2.88535	355.872
1997	A	1											8.0821	234.1	2964			3.12123e+06	8.0821	234.1
31387	A	1											9.2728	1519.42	46669			3.03596e+06	9.2728	1519.42
11992	A	1											6.29899	358.3	19066			2.97281e+06	6.29899	358.3
31380	A	1											9.90127	1517.43	46660			2.97274e+06	9.90127	1517.43
11567	A	1											4.20374	353.234	18444			2.966e+06	4.20374	353.234
30663	A	1											6.42073	844.524	45594			2.94488e+06	6.42073	844.524
2817	A	1											6.71198	246.243	4387			2.88118e+06	6.71198	246.243
8023	A	1											7.31034	305.303	12918			2.84046e+06	7.31034	305.303
14055	A	1											4.69855	391.188	22428			2.83434e+06	4.69855	391.188
30727	A	1											9.9399	848.781	45680			2.7894e+06	9.9399	848.781
27897	A	1											8.81692	684.577	41822			2.76673e+06	8.81692	684.577
11662	A	1											4.03706	354.937	18565			2.75477e+06	4.03706	354.937
11864	A	1											5.81149	356.841	18879	18880		2.72157e+06	5.81149	356.841
3858	A	1											6.47769	259.282	6048			2.68691e+06	6.47769	259.282
819	A	1											9.34671	214.109	1199			2.6483e+06	9.34671	214.109
4026	A	1											6.80697	261.895	6321			2.64732e+06	6.80697	261.895
8625	A	1											2.67159	313.932	13825			2.64035e+06	2.67159	313.932
9432	A	1											6.47769	325.143	15122			2.60223e+06	6.47769	325.143
8096	A	1											7.02678	306.894	13052	13058		2.58046e+06	7.02678	306.894
1891	A	1											0.727306	232.923	2826			2.54581e+06	0.727306	232.923
31024	A	1											9.2728	876.792	46139			2.51469e+06	9.2728	876.792
12200	A	1											1.66186	361.794	19463			2.50501e+06	1.66186	361.794
13111	A	1											6.50457	374.327	20922			2.50478e+06	6.50457	374.327
2190	A	1											5.67065	237.185	3267			2.49954e+06	5.67065	237.185
1632	A	1											4.74516	228.232	2440			2.48283e+06	4.74516	228.232
10966	A	1											6.64529	343.298	17514			2.47587e+06	6.64529	343.298
31003	A	1											9.22999	874.785	46105			2.43586e+06	9.22999	874.785
7823	A	1											1.59151	303.89	12431			2.43247e+06	1.59151	303.89
19433	A	1											8.17209	481.314	30405			2.33958e+06	8.17209	481.314
10963	A	1											4.60723	343.298	17511			2.29984e+06	4.60723	343.298
23140	A	1											3.94884	554.355	35724			2.29591e+06	3.94884	554.355
30376	A	1											9.2728	823.765	45154			2.29212e+06	9.2728	823.765
5625	A	1											4.42474	280.932	8814			2.27557e+06	4.42474	280.932
30294	A	1											7.97724	818.582	45037			2.25118e+06	7.97724	818.582
82	A	1											0.864792	201.865	130			2.19307e+06	0.864792	201.865
30930	A	1											9.97584	864.8	45991			2.18919e+06	9.97584	864.8
9584	A	1											1.95872	326.924	15355			2.17604e+06	1.95872	326.924
18644	A	1											8.28761	468.384	29225			2.15705e+06	8.28761	468.384
30044	A	1											9.76069	796.725	44702			2.15289e+06	9.76069	796.725
2194	A	1											6.43284	237.185	3273	3272		2.13961e+06	6.43284	237.185
30206	A	1											8.1518	811.525	44927			2.13926e+06	8.1518	811.525
29765	A	1											9.07056	768.672	44367			2.12799e+06	9.07056	768.672
6902	A	1											4.69855	293.885	11028			2.11062e+06	4.69855	293.885
1104	A	1											1.26561	219.973	1637			2.10897e+06	1.26561	219.973
14120	A	1											2.04566	392.284	22511			2.10423e+06	2.04566	392.284
29949	A	1											8.24964	790.57	44598			2.09153e+06	8.24964	790.57
2446	A	1											4.51668	241.18	3703			2.06484e+06	4.51668	241.18
9849	A	1											0.955183	329.923	15747			2.06091e+06	0.955183	329.923
238	A	1											6.3431	203.143	379			2.05286e+06	6.3431	203.143
30806	A	1											8.8619	853.805	45805			2.03529e+06	8.8619	853.805
26617	A	1											9.51034	647.487	40259			2.0169e+06	9.51034	647.487
31381	A	1											9.2728	1517.44	46661			2.01536e+06	9.2728	1517.44
4506	A	1											1.26561	268.869	7121			2.00149e+06	1.26561	268.869
15417	A	1											4.90289	411.22	24438			1.99694e+06	4.90289	411.22
4863	A	1											1.57147	272.905	7628			1.99243e+06	1.57147	272.905
31431	A	1											9.2728	1740.47	46723			1.98967e+06	9.2728	1740.47
8727	A	1											6.28122	314.943	13997			1.98671e+06	6.28122	314.943
8836	A	1											8.12906	316.179	14144			1.98314e+06	8.12906	316.179
9236	A	1											6.21159	321.244	14827			1.98163e+06	6.21159	321.244
9726	A	1											2.8176	328.252	15577			1.98066e+06	2.8176	328.252
28925	A	1											6.89016	718.474	43154			1.94991e+06	6.89016	718.474
6368	A	1											4.79283	287.888	10160			1.93393e+06	4.79283	287.888
21022	A	1											8.30621	509.504	32808			1.9156e+06	8.30621	509.504
3163	A	1											7.33106	251.13	4991			1.91238e+06	7.33106	251.13
30799	A	1											9.8795	852.812	45798			1.9121e+06	9.8795	852.812
682	A	1											5.41471	211.946	1004			1.90079e+06	5.41471	211.946
8729	A	1											5.52546	314.946	13999			1.89841e+06	5.52546	314.946
14854	A	1											0.727306	402.825	23594			1.8892e+06	0.727306	402.825
29962	A	1											8.24964	791.562	44612			1.86832e+06	8.24964	791.562
[truncated: 111,986 more rows]
[truncated: 33 more columns]
