# Supplementary material for: Evaluating the Antioxidant Properties of the Ancient-Crop Tef (Eragrostis tef) Grain Extracts in THP-1 Monocytes
Source: Antioxidants (Basel). 2023 Aug 4;12(8):1561. doi: 10.3390/antiox12081561 (PMC10451390; doi:10.3390/antiox12081561)
Supplement: Supplementary file 1 [file antioxidants-12-01561-s001.zip › Table S2.xlsx]

## Sheet: Journal Formatted MS analysis
Table S2. List of compounds that were uniquely detected in brown tef fraction compared to ivory fraction with their chemical formula and predicted name.
Feature	m/z	calculated m/z	Molecular Formula	Potential Compounds
1	351.253	350.2450	C21H34O4	2,5-Dihydroxybenzoic acid; Tetradecyl ester
2	273.185	272.1769	C18H24O2	4-Oxo-β-apo-13-carotenone
3	285.897	284.8888	--	--
4	358.222	357.2145	C2H21N20O2	--
5	256.894	255.8856	--	--
6	846.575	845.5669	C52H73N6O4	--
7	342.304	341.2962	--	--
8	730.475	729.4667	C40H59N9O4	--
			C41H66N2O9	--
9	210.115	209.1067	--	--
10	639.541	638.5327	C36H70N4O5	--
11	263.24	262.2321	--	--
12	450.112	449.1039	C31H15NO3	Anthra[9,1,2-jkl]naphth[2,3-a]acridine-10,15,18(7H)-trione
				Anthra[1,9-ab]naphtho[2,3-i]carbazole-5,13,18(17H)-trione
				Anthra[2,1,9-mna]naphth[2,3-h]acridine-8,13,18(7H)-trione
				Naphtho[2,3-h]phenanthro[2,1,10-mna]acridine-5,9,18(6H)-trione
13	871.743	870.7349	C46H90N14O2	--
			C47H96N7O7	--
14	648.418	647.4101	C30H47N16O	--
			C31H53N9O6	Hytramycin I
15	492.123	491.1154	C4H15N18O11	--
			C5H21N11O16	--
16	221.084	220.0756	C15H10NO	4-Isoquinolinol, 3-phenyl-, ion(1-)
17	599.274	598.2664	C34H32N9O2	--
			C35H38N2O7	--
18	271.169	270.1612	C18H22O2	20(10→5)-Abeo-12-hydroxy-13-methyl-4,5-seco-5(10),6,8,11,13-podocarpapentaen-3-one
				Chamanen
				Phenol (4,4′-(2,3-dimethyl-1,4-butanediyl)bis- (9CI))
19	463.123	462.1156	C6H12N19O7	--
			C7H18N12O12	--
20	266.874	265.8656	--	--
21	433.818	432.8097	--	--
22	344.228	343.2202	--	--
23	525.721	524.7126	--	--
24	261.87	260.8619	--	--
25	362.793	361.7848	--	--
26	204.967	203.9588	--	--
27	315.257	314.2490	--	--
28	644.211	643.2027	C18H27N16O11	--
			C19H33N9O16	--
29	231.899	230.8916	--	--
30	299.222	298.2138	C17H30O4	Acaranoic acid
31	648.425	647.4172	C39H51N8O	--
			C40H57NO6	2-[[(2Z)-4-[[3,4-Dihydro-2,5,7,8-tetramethyl-2-(4,8,12-trimethyltridecyl)-2H-1-benzopyran-6-yl]oxy]-1,4-dioxo-2-buten-1-yl]amino]benzoic acid
				Olean-12-en-28-oic acid, 3-[[2-[4-(acetylamino)phenoxy]acetyl]oxy]-, (3β)- (ACI)
				30-Norlupan-28-amide, 2,3-bis(acetyloxy)-20-oxo-N-(phenylmethyl)-, (2β,3β)- (ACI)
			C24H47N20O2	--
			C26H59N6O12	--
			C25H53N13O7	--
32	731.474	730.4660	C44H58N8O2	1-Butanone, 1,1′-[1,4-phenylenebis[1H-benzimidazole-6,2-diyl-(2S)-2,1-pyrrolidinediyl]]bis[2-(diethylamino)-, (2S,2′S)- (ACI)
			C45H65NO7	Butanedioic acid, 2,2-dimethyl-, 4-[(3β)-28-[[2-(4-carboxyphenyl)ethyl]amino]-28-oxolup-20(29)-en-3-yl] ester (ACI)
33	272.942	271.9343	--	--
34	589.412	588.4042	C23H50N13O5	--
35	380.818	379.8106	--	--
36	293.248	292.2398	C19H32O2	Methyl linolenate
				γ-Linolenic acid, methyl ester
				5-tridecyl-1,3-Benzenediol
				5-Heptyl-2-hexyl-1,3-benzenediol
				2-Dodecyl-5-methyl-1,3-benzenediol
37	510.399	509.3914	C25H49N8O3	--
38	349.273	348.2646	C20H34N3O2	Pyridinium, 4-[[[(2S)-2-(acetylamino)-4-methyl-1-oxopentyl]amino]methyl]-1-hexyl- (ACI)
* Any features with no molecular formula or labeled potential compounds were not able to be identified using the methodology referred to in the manuscript.

## Sheet: Table of IDed Compounds
Feature*	m/z	calculated m/z	Molecular Formula	Potential Compounds
2	273.185	272.1769	C18H24O2	4-Oxo-β-apo-13-carotenone
18	271.169	270.1612	C18H22O2	Phenol (4,4′-(2,3-dimethyl-1,4-butanediyl)bis- (9CI))
31	648.425	647.4172	C40H57NO6	Olean-12-en-28-oic acid, 3-[[2-[4-(acetylamino)phenoxy]acetyl]oxy]-, (3β)- (ACI)
36	293.248	292.2398	C19H32O2	γ-Linolenic acid, methyl ester
*Numbering of features is refferring to the full supplemental table
